# Supplementary material for: Whole-genome sequencing to investigate the prevalence and transmission of multidrug-resistant Gram-negative pathogens in an adult intensive care unit in the UK
Source: Microb Genom. 2026 May 6;12(5):001654. doi: 10.1099/mgen.0.001654 (PMC13148723; doi:10.1099/mgen.0.001654)
Supplement: Uncited Supplementary Material 2. [file mgen-12-01654-s002.xlsx]

## Sheet: Study Isolates
Isolates	Isolate_ID	Species	ST	Source	Date	ICU_ID	ESBL Status	CPE_status	Yersiniabactin	ICEKp	Study_collection	ENA	Nanopore Sequenced	Vitek card	MIC Cefotaxime	S or R Cefotaxime	MIC Ceftazidime	S or R Ceftazidime	MIC Cefuroxime-Axetil	S or R Cefuroxime-Axetil	MIC Amikacin	S or R Amikacin	MIC Amoxicillin - Clavulanic Acid	S or R Amoxicillin - Clavulanic Acid	MIC Ampicillin	S or R Ampicillin	MIC Aztreonam	S or R Aztreonam	MIC Cefalotin	S or R Cefalotin	MIC Cefepime	S or R Cefepime	MIC Cefoxitin	S or R Cefoxitin	MIC Cefuroxime	S or R Cefuroxime	MIC Ciprofloxacin	S or R Ciprofloxacin	MIC Ertapenem	S or R Ertapenem	MIC Gentamicin	S or R Gentamicin	MIC Meropenem	S or R Meropenem	MIC Piperacillin Tazobactam	S or R Pipercillin Tazobactam	MIC Tigecycline	S or R Tigecycline	MIC Tobramycin
25088_1#4	CPE022	Klebsiella pneumoniae	78	Screen	2017-10-14	CUH_CPE_P015	CTX-M-15	blaNDM1	ybt 14	ICEKp5	ICU_Study_2016	not found	No	N206	>=64	R	>=64	R	>=64	R	>=64	R	>=32	R	>=32	R	>=64	R	>=64	R	>=64	R	>=64	R	>=64	R	>=4	R	>=8	R	>=16	R	>=16	R	>=128	R	>=8	R	>=16
25088_1#5	CPE027	Klebsiella pneumoniae	231	Screen	2017-11-01	CUH_CPE_P017	CTX-M-15	OXA-48	Absent	Absent	ICU_Study_2016	not found	No	N206	>=64	R	>=64	R	>=64	R	>=64	R	>=32	R	>=32	R	>=64	R	>=64	R	>=64	R	>=64	R	>=64	R	>=4	R	>=8	R	>=16	R	>=16	R	>=128	R	4	R	>=16
25088_1#6	CPE029	Klebsiella pneumoniae	34	Screen	2017-11-06	CUH_CPE_P020	CTX-M-15	OXA-48	Absent	Absent	ICU_Study_2016	not found	No	N206	<=1	S	<=1	S	2	S	<=2	S	<=2	S	>=32	R	<=1	S	<=2	S	<=1	S	<=4	S	2	S	<=0.25	S	<=0.5	S	<=1	S	<=0.25	S	<=4	S	1	S	<=1
22984_8#290	KPN042	Klebsiella pneumoniae	76	Blood	2016-08-10	CUH_KPN16_002	CTX-M-15	Negative	Absent	Absent	CUH_KPN_BSI_2016	ERR2693373	No	N206	<=1	S	<=1	S	<=1	S	<=2	S	<=2	S	>=32	R	<=1	S	<=2	S	<=1	S	<=4	S	<=1	S	<=0.25	S	<=0.5	S	<=1	S	<=0.25	S	<=4	S	<=0.5	S	<=1
22984_8#298	KPN031	Klebsiella pneumoniae	1536~	Blood	2016-06-23	CUH_KPN16_006	CTX-M-15	Negative	ybt 14	ICEKp5	CUH_KPN_BSI_2016	ERR2693381	No	N206	<=1	S	<=1	S	2	S	<=2	S	<=2	S	>=32	R	<=1	S	4	S	<=1	S	<=4	S	2	S	<=0.25	S	<=0.5	S	<=1	S	<=0.25	S	<=4	S	<=0.5	S	<=1
22984_8#306	KPN059	Klebsiella pneumoniae	2176	Blood	2016-11-17	CUH_KPN16_008	SHV-41	Negative	Absent	Absent	CUH_KPN_BSI_2016	ERR2693389	No	N206	<=1	S	<=1	S	<=1	S	<=2	S	<=2	S	>=32	R	<=1	S	<=2	S	<=1	S	<=4	S	<=1	S	<=0.25	S	<=0.5	S	<=1	S	<=0.25	S	<=4	S	<=0.5	S	<=1
23123_7#7	KPN024	Klebsiella pneumoniae	1658~	Blood	2016-04-25	CUH_KPN16_009	Negative	Negative	Absent	Absent	CUH_KPN_BSI_2016	ERR2719294	No	N206	<=1	S	<=1	S	<=1	S	<=2	S	<=2	S	>=32	R	<=1	S	<=2	S	<=1	S	<=4	S	<=1	S	<=0.25	S	<=0.5	S	<=1	S	<=0.25	S	<=4	S	1	S	<=1
22984_8#320	KPN011	Klebsiella pneumoniae	1189	Blood	2016-02-02	CUH_KPN16_012	Negative	Negative	Absent	Absent	CUH_KPN_BSI_2016	ERR2693403	No	N206	<=1	S	<=1	S	4	S	<=2	S	8	S	>=32	R	<=1	S	8	S	<=1	S	<=4	S	4	S	<=0.25	S	<=0.5	S	<=1	S	<=0.25	S	16	I	4	R	<=1
23123_7#5	KPN045	Klebsiella pneumoniae	70	Blood	2016-08-21	CUH_KPN16_014	Negative	Negative	Absent	Absent	CUH_KPN_BSI_2016	ERR2719292	No	N206	<=1	S	<=1	S	<=1	S	<=2	S	<=2	S	16	R	<=1	S	<=2	S	<=1	S	<=4	S	<=1	S	<=0.25	S	<=0.5	S	<=1	S	<=0.25	S	<=4	S	2	I	<=1
22984_8#305	KPN060	Klebsiella pneumoniae	2791	Blood	2016-11-21	CUH_KPN16_015	Negative	Negative	Absent	Absent	CUH_KPN_BSI_2016	ERR2693388	No	N206	<=1	S	<=1	S	2	S	<=2	S	<=2	S	>=32	R	<=1	S	<=2	S	<=1	S	<=4	S	2	S	<=0.25	S	<=0.5	S	<=1	S	<=0.25	S	<=4	S	1	S	<=1
22984_8#285	KPN007	Klebsiella pneumoniae	200	Blood	2016-01-20	CUH_KPN16_016	CTX-M-15	Negative	Absent	Absent	CUH_KPN_BSI_2016	ERR2693368	No	N206	<=1	S	<=1	S	<=1	S	<=2	S	<=2	S	>=32	R	<=1	S	<=2	S	<=1	S	<=4	S	<=1	S	<=0.25	S	<=0.5	S	<=1	S	<=0.25	S	<=4	S	<=0.5	S	<=1
22984_8#327	KPN036	Klebsiella pneumoniae	45	Blood	2016-07-19	CUH_KPN16_018	Negative	Negative	ybt 10	ICEKp4	CUH_KPN_BSI_2016	ERR2693410	No	N206	<=1	S	<=1	S	2	S	<=2	S	16	R	>=32	R	<=1	S	16	I	<=1	S	<=4	S	2	S	<=0.25	S	<=0.5	S	<=1	S	<=0.25	S	>=128	R	1	S	<=1
22984_8#325	KPN038	Klebsiella pneumoniae	134	Blood	2016-07-21	CUH_KPN16_019	Negative	Negative	Absent	Absent	CUH_KPN_BSI_2016	ERR2693408	No	N206	<=1	S	<=1	S	2	S	<=2	S	<=2	S	16	R	<=1	S	<=2	S	<=1	S	<=4	S	2	S	<=0.25	S	<=0.5	S	<=1	S	<=0.25	S	<=4	S	<=0.5	S	<=1
22984_8#315	KPN019	Klebsiella pneumoniae	45	Blood	2016-03-15	CUH_KPN16_020	Negative	Negative	ybt 10	ICEKp4	CUH_KPN_BSI_2016	ERR2693398	No	N206	<=1	S	<=1	S	2	S	<=2	S	16	R	>=32	R	<=1	S	8	S	<=1	S	<=4	S	2	S	<=0.25	S	<=0.5	S	<=1	S	<=0.25	S	<=4	S	1	S	<=1
22984_8#301	KPN027	Klebsiella pneumoniae	485	Blood	2016-06-07	CUH_KPN16_021	CTX-M-15	Negative	Absent	Absent	CUH_KPN_BSI_2016	ERR2693384	No	N206	<=1	S	<=1	S	<=1	S	<=2	S	<=2	S	>=32	R	<=1	S	<=2	S	<=1	S	<=4	S	<=1	S	<=0.25	S	<=0.5	S	<=1	S	<=0.25	S	<=4	S	<=0.5	S	<=1
22984_8#321	KPN009	Klebsiella pneumoniae	29	Blood	2016-01-29	CUH_KPN16_022	Negative	Negative	Absent	Absent	CUH_KPN_BSI_2016	ERR2693404	No	N206	<=1	S	<=1	S	<=1	S	<=2	S	<=2	S	16	R	<=1	S	<=2	S	<=1	S	<=4	S	<=1	S	<=0.25	S	<=0.5	S	<=1	S	<=0.25	S	<=4	S	<=0.5	S	<=1
22984_8#304	KPN061	Klebsiella pneumoniae	37~	Blood	Unknown	CUH_KPN16_023	Negative	Negative	Absent	Absent	CUH_KPN_BSI_2016	ERR2693387	No	N206	<=1	S	<=1	S	16	R	16	I	>=32	R	>=32	R	<=1	S	>=64	R	2	I	16	I	16	R	>=4	R	>=8	R	>=16	R	4	I	>=128	R	4	R	>=16
22961_1#20	KPN041	Klebsiella pneumoniae	307	Blood	2016-08-06	CUH_KPN16_028	CTX-M-15	Negative	ybt 10	ICEKp4	CUH_KPN_BSI_2016	ERR2696406	No	N206	>=64	R	>=64	R	>=64	R	<=2	S	>=32	R	>=32	R	>=64	R	>=64	R	4	I	<=4	S	>=64	R	>=4	R	<=0.5	S	>=16	R	<=0.25	S	32	R	2	I	>=16
22961_1#19	KPN005	Klebsiella pneumoniae	268	Blood	2016-01-13	CUH_KPN16_030	CTX-M-15	blaNDM1	ybt unknown	Absent	CUH_KPN_BSI_2016	ERR2696405	No	N206	<=1	S	<=1	S	2	S	<=2	S	<=2	S	>=32	R	<=1	S	<=2	S	<=1	S	<=4	S	2	S	<=0.25	S	<=0.5	S	<=1	S	<=0.25	S	<=4	S	1	S	<=1
23123_7#2	KPN032	Klebsiella pneumoniae	676	Blood	2016-07-09	CUH_KPN16_031	CTX-M-15	Negative	ybt 9	ICEKp3	CUH_KPN_BSI_2016	ERR2719289	No	N206	<=1	S	<=1	S	2	S	<=2	S	<=2	S	>=32	R	<=1	S	<=2	S	<=1	S	<=4	S	2	S	<=0.25	S	<=0.5	S	<=1	S	<=0.25	S	<=4	S	1	S	<=1
22984_8#329	KPN033	Klebsiella pneumoniae	307	Blood	2016-07-13	CUH_KPN16_033	CTX-M-15	Negative	ybt 10	ICEKp4	CUH_KPN_BSI_2016	ERR2693412	No	N206	>=64	R	>=64	R	>=64	R	<=2	S	>=32	R	>=32	R	>=64	R	>=64	R	4	I	<=4	S	>=64	R	>=4	R	<=0.5	S	>=16	R	<=0.25	S	32	R	1	S	>=16
22984_8#318	KPN013	Klebsiella pneumoniae	16~	Blood	2016-02-06	CUH_KPN16_035	CTX-M-15	Negative	Absent	Absent	CUH_KPN_BSI_2016	ERR2693401	No	N206	>=64	R	>=64	R	>=64	R	<=2	S	16	R	>=32	R	>=64	R	>=64	R	>=64	R	32	I	>=64	R	1	I	4	R	>=16	R	.5	S	>=128	R	1	S	4
22984_8#308	KPN056	Klebsiella pneumoniae	2211	Blood	2016-10-20	CUH_KPN16_036	Negative	Negative	Absent	Absent	CUH_KPN_BSI_2016	ERR2693391	No	N206	<=1	S	<=1	S	4	S	<=2	S	8	S	16	R	<=1	S	8	S	<=1	S	<=4	S	4	S	<=0.25	S	<=0.5	S	<=1	S	<=0.25	S	8	S	1	S	<=1
23123_7#13	KPN055	Klebsiella pneumoniae	17	Blood	2016-10-15	CUH_KPN16_037	Negative	Negative	Absent	Absent	CUH_KPN_BSI_2016	ERR2719300	No	N206	<=1	S	<=1	S	<=1	S	<=2	S	4	S	>=32	R	<=1	S	4	S	<=1	S	<=4	S	<=1	S	<=0.25	S	<=0.5	S	<=1	S	<=0.25	S	16	I	<=0.5	S	<=1
22984_8#322	KPN008	Klebsiella pneumoniae	29	Blood	2016-01-24	CUH_KPN16_039	Negative	Negative	Absent	Absent	CUH_KPN_BSI_2016	ERR2693405	No	N206	<=1	S	<=1	S	2	S	<=2	S	<=2	S	16	R	<=1	S	<=2	S	<=1	S	<=4	S	2	S	<=0.25	S	<=0.5	S	<=1	S	<=0.25	S	<=4	S	1	S	<=1
22984_8#286	KPN006	Klebsiella pneumoniae	45	Blood	2016-01-16	CUH_KPN16_040	Negative	Negative	ybt 10	ICEKp4	CUH_KPN_BSI_2016	ERR2693369	No	N206	<=1	S	<=1	S	4	S	<=2	S	>=32	R	>=32	R	<=1	S	16	I	<=1	S	<=4	S	4	S	>=4	R	<=0.5	S	>=16	R	<=0.25	S	>=128	R	4	R	8
22984_8#313	KPN022	Klebsiella pneumoniae	6	Blood	2016-04-06	CUH_KPN16_041	Negative	Negative	ybt 14	ICEKp5	CUH_KPN_BSI_2016	ERR2693396	No	N206	<=1	S	<=1	S	<=1	S	<=2	S	<=2	S	16	R	<=1	S	<=2	S	<=1	S	<=4	S	<=1	S	<=0.25	S	<=0.5	S	<=1	S	<=0.25	S	<=4	S	<=0.5	S	<=1
23123_7#11	KPN052	Klebsiella pneumoniae	2806	Blood	2016-09-27	CUH_KPN16_042	CTX-M-15	Negative	Absent	Absent	CUH_KPN_BSI_2016	ERR2719298	No	N206	<=1	S	<=1	S	<=1	S	<=2	S	<=2	S	16	R	<=1	S	<=2	S	<=1	S	<=4	S	<=1	S	<=0.25	S	<=0.5	S	<=1	S	<=0.25	S	<=4	S	<=0.5	S	<=1
22984_8#367	KPN020	Klebsiella pneumoniae	240	Blood	2016-03-20	CUH_KPN16_043	CTX-M-15	Negative	Absent	Absent	CUH_KPN_BSI_2016	ERR2693450	No	N206	>=64	R	>=64	R	>=64	R	4	S	16	R	>=32	R	>=64	R	>=64	R	>=64	R	16	I	>=64	R	>=4	R	<=0.5	S	>=16	R	<=0.25	S	64	R	>=8	R	>=16
22984_8#302	KPN026	Klebsiella pneumoniae	1013	Blood	2016-05-20	CUH_KPN16_044	Negative	Negative	Absent	Absent	CUH_KPN_BSI_2016	ERR2693385	No	N206	<=1	S	<=1	S	4	S	<=2	S	<=2	S	>=32	R	<=1	S	<=2	S	<=1	S	<=4	S	4	S	<=0.25	S	<=0.5	S	<=1	S	<=0.25	S			<=0.5	S	<=1
22984_8#312	KPN062	Klebsiella pneumoniae	66	Blood	2016-11-20	CUH_KPN16_045	Negative	Negative	ybt 12	ICEKp10	CUH_KPN_BSI_2016	ERR2693395	No	N206	<=1	S	<=1	S	<=1	S	<=2	S	<=2	S	<=2	S	<=1	S	<=2	S	<=1	S	<=4	S	<=1	S	<=0.25	S	<=0.5	S	<=1	S	<=0.25	S	<=4	S	<=0.5	S	<=1
22984_8#366	KPN018	Klebsiella pneumoniae	70	Blood	2016-03-13	CUH_KPN16_046	Negative	Negative	Absent	Absent	CUH_KPN_BSI_2016	ERR2693449	No	N206	<=1	S	<=1	S	2	S	<=2	S	<=2	S	16	R	<=1	S	<=2	S	<=1	S	<=4	S	2	S	<=0.25	S	<=0.5	S	<=1	S	<=0.25	S	<=4	S	1	S	<=1
22984_8#300	KPN029	Klebsiella pneumoniae	1207	Blood	2016-06-11	CUH_KPN16_047	CTX-M-15	Negative	ybt 10	ICEKp4	CUH_KPN_BSI_2016	ERR2693383	No	N206	>=64	R	16	R	>=64	R	4	S	>=32	R	>=32	R	>=64	R	>=64	R	32	R	<=4	S	>=64	R	<=0.25	S	<=0.5	S	<=1	S	<=0.25	S	16	I	2	I	>=16
23123_7#8	KPN047	Klebsiella pneumoniae	253	Blood	2016-09-12	CUH_KPN16_048	Negative	Negative	Absent	Absent	CUH_KPN_BSI_2016	ERR2719295	No	N206	<=1	S	<=1	S	4	S	<=2	S	4	S	>=32	R	<=1	S	4	S	<=1	S	<=4	S	4	S	<=0.25	S	<=0.5	S	<=1	S	<=0.25	S	8	S	1	S	<=1
23123_7#10	KPN051	Klebsiella pneumoniae	15	Blood	2016-09-21	CUH_KPN16_049	CTX-M-15	Negative	Absent	Absent	CUH_KPN_BSI_2016	ERR2719297	No	N206	>=64	R	16	R	>=64	R	<=2	S	8	S	>=32	R	32	R	>=64	R	2	I	<=4	S	>=64	R	>=4	R	<=0.5	S	<=1	S	<=0.25	S	8	S	1	S	<=1
22984_8#319	KPN012	Klebsiella pneumoniae	23	Blood	2016-02-04	CUH_KPN16_051	CTX-M-15	Negative	ybt 1	ICEKp10	CUH_KPN_BSI_2016	ERR2693402	No	N206	<=1	S	<=1	S	8	S	<=2	S	<=2	S	>=32	R	<=1	S	16	I	<=1	S	8	S	8	S	<=0.25	S	<=0.5	S	<=1	S	<=0.25	S	8	S	4	R	<=1
22984_8#309	KPN054	Klebsiella pneumoniae	394	Blood	2016-10-13	CUH_KPN16_052	Negative	Negative	Absent	Absent	CUH_KPN_BSI_2016	ERR2693392	No	N206	<=1	S	<=1	S	4	S	<=2	S	4	S	>=32	R	<=1	S	8	S	<=1	S	<=4	S	4	S	<=0.25	S	<=0.5	S	<=1	S	<=0.25	S	<=4	S	<=0.5	S	<=1
23123_7#1	KPN028	Klebsiella pneumoniae	11	Blood	2016-06-10	CUH_KPN16_053	CTX-M-15	Negative	ybt 10	ICEKp4	CUH_KPN_BSI_2016	ERR2719288	No	N206	>=64	R	>=64	R	>=64	R	4	S	>=32	R	>=32	R	>=64	R	>=64	R	>=64	R	>=64	R	>=64	R	>=4	R	1	I	>=16	R	<=0.25	S	>=128	R	>=8	R	>=16
23123_7#6	KPN046	Klebsiella pneumoniae	2211	Blood	2016-09-09	CUH_KPN16_054	Negative	Negative	Absent	Absent	CUH_KPN_BSI_2016	ERR2719293	No	N206	<=1	S	<=1	S	<=1	S	<=2	S	<=2	S	16	R	<=1	S	<=2	S	<=1	S	<=4	S	<=1	S	<=0.25	S	<=0.5	S	<=1	S	<=0.25	S	<=4	S	<=0.5	S	<=1
23123_7#3	KPN034	Klebsiella pneumoniae	37	Blood	2016-07-15	CUH_KPN16_055	Negative	Negative	Absent	Absent	CUH_KPN_BSI_2016	ERR2719290	No	N206	<=1	S	<=1	S	<=1	S	<=2	S	<=2	S	>=32	R	<=1	S	<=2	S	<=1	S	<=4	S	<=1	S	<=0.25	S	<=0.5	S	<=1	S	<=0.25	S	<=4	S	<=0.5	S	<=1
23123_7#12	KPN053	Klebsiella pneumoniae	2806	Blood	2016-10-04	CUH_KPN16_056	Negative	Negative	Absent	Absent	CUH_KPN_BSI_2016	ERR2719299	No	N206	<=1	S	<=1	S	2	S	<=2	S	<=2	S	16	R	<=1	S	<=2	S	<=1	S	<=4	S	2	S	<=0.25	S	<=0.5	S	<=1	S	<=0.25	S	<=4	S	<=0.5	S	<=1
22984_8#310	KPN050	Klebsiella pneumoniae	34	Blood	2016-09-20	CUH_KPN16_057	Negative	Negative	Absent	Absent	CUH_KPN_BSI_2016	ERR2693393	No	N206	<=1	S	<=1	S	2	S	<=2	S	<=2	S	>=32	R	<=1	S	<=2	S	<=1	S	<=4	S	2	S	<=0.25	S	<=0.5	S	<=1	S	<=0.25	S	<=4	S	1	S	<=1
22984_8#307	KPN058	Klebsiella pneumoniae	42	Blood	2016-10-27	CUH_KPN16_058	Negative	Negative	Absent	Absent	CUH_KPN_BSI_2016	ERR2693390	No	N206	<=1	S	<=1	S	2	S	<=2	S	<=2	S	>=32	R	<=1	S	4	S	<=1	S	<=4	S	2	S	<=0.25	S	<=0.5	S	<=1	S	<=0.25	S	<=4	S	1	S	<=1
21565_1#7	IES053	Klebsiella pneumoniae	251	Environmental	2016-08-01	Environmental	CTX-M-15	Negative	Absent	Absent	ICU_Study_2016	ERR2681445	No	N206	>=64	R	4	I	>=64	R	<=2	S	16	R	>=32	R	2	I	>=64	R	2	I	<=4	S	>=64	R	1	I	<=0.5	S	>=16	R	<=0.25	S	8	S	<=0.5	S	>=16
21565_1#1	IES052	Klebsiella pneumoniae	251	Environmental	2016-08-01	Environmental	CTX-M-15	Negative	Absent	Absent	ICU_Study_2016	ERR2681439	No	N206	>=64	R	4	I	>=64	R	<=2	S	16	R	>=32	R	2	I	>=64	R	2	I	<=4	S	>=64	R	1	I	<=0.5	S	>=16	R	<=0.25	S	8	S	<=0.5	S	>=16
21897_1#1	ICP145	Klebsiella pneumoniae	78	W5 - macerator sluice	2016-12-13	Environmental	CTX-M-15	blaNDM1	ybt 14	ICEKp5	ICU_Study_2016	ERR2681451	No	N206	>=64	R	>=64	R	>=64	R	>=64	R	>=32	R	>=32	R	>=64	R	>=64	R	>=64	R	>=64	R	>=64	R	>=4	R	>=8	R	>=16	R	>=16	R	>=128	R	>=8	R	>=16
21897_1#4	ICP148	Klebsiella pneumoniae	78	W5 -sink 19-26	2016-12-13	Environmental	CTX-M-15	blaNDM1	ybt 14	ICEKp5	ICU_Study_2016	ERR2681454	No	N206	>=64	R	>=64	R	>=64	R	>=64	R	>=32	R	>=32	R	>=64	R	>=64	R	>=64	R	>=64	R	>=64	R	>=4	R	>=8	R	>=16	R	>=16	R	>=128	R	>=8	R	>=16
21897_1#3	ICP147	Klebsiella pneumoniae	78	W5 sluice toilet	2016-12-13	Environmental	CTX-M-15	blaNDM1	ybt 14	ICEKp5	ICU_Study_2016	ERR2681453	No	N206	>=64	R	>=64	R	>=64	R	>=64	R	>=32	R	>=32	R	>=64	R	>=64	R	>=64	R	>=64	R	>=64	R	>=4	R	>=8	R	>=16	R	>=16	R	>=128	R	>=8	R	>=16
21897_1#7	ICP161	Klebsiella pneumoniae	78	W5-9 - 17-26 drain	2017-01-19	Environmental	CTX-M-15	blaNDM1	ybt 14	ICEKp5	ICU_Study_2016	ERR2681457	No	N206	>=64	R	>=64	R	>=64	R	>=64	R	>=32	R	>=32	R	>=64	R	>=64	R	>=64	R	>=64	R	>=64	R	>=4	R	>=8	R	>=16	R	>=16	R	>=128	R	4	R	>=16
22984_8#297	IES103	Klebsiella pneumoniae	307	Environmental	2016-09-30	Environmental	CTX-M-15	Negative	Absent	Absent	ICU_Study_2016	ERR2693380	No	N206	>=64	R	>=64	R	>=64	R	16	I	16	R	>=32	R	>=64	R	>=64	R	>=64	R	16	I	>=64	R	>=4	R	<=0.5	S	>=16	R	<=0.25	S	>=128	R	>=8	R	>=16
22984_8#354	IES103	Klebsiella pneumoniae	307	Environmental	2016-09-30	Environmental	CTX-M-15	Negative	Absent	Absent	ICU_Study_2016	ERR2693437	No	N206	>=64	R	>=64	R	>=64	R	<=2	S	>=32	R	>=32	R	>=64	R	>=64	R	>=64	R	>=64	R	>=64	R	>=4	R	>=8	R	>=16	R	8	I	>=128	R	>=8	R	8
22961_1#10	ICP174	Pseudomonas aeruginosa	357	Clinical Sample	2017-03-15	Unknown	Negative	Negative	N/A	N/A	ICU_Study_2016	not found	No	N210	Not tested	Not tested	2	S	Not tested	Not tested	<=2	S	Not tested	Not tested	Not tested	Not tested	2	I	Not tested	Not tested	Not tested	Not tested	Not tested	Not tested	Not tested	Not tested	<=0.25	S	Not tested	Not tested	<=1	S	<=0.25	S	<=4	S	Not tested	Not tested	<=1
23123_7#117	ICP056	Pseudomonas aeruginosa	17	Faeces	2016-09-05	ICU196	Negative	Negative	N/A	N/A	ICU_Study_2016	ERR2719402	No	N210	Not tested	Not tested	4	S	Not tested	Not tested	<=2	S	Not tested	Not tested	Not tested	Not tested	8	I	Not tested	Not tested	Not tested	Not tested	Not tested	Not tested	Not tested	Not tested	<=0.25	S	Not tested	Not tested	<=1	S	<=0.25	S	8	S	Not tested	Not tested	<=1
23123_7#132	ICP074	Pseudomonas aeruginosa	155	Faeces	2016-09-26	ICU215	Negative	Negative	N/A	N/A	ICU_Study_2016	ERR2719417	No	N210	Not tested	Not tested	>=64	R	Not tested	Not tested	<=2	S	Not tested	Not tested	Not tested	Not tested	>=64	R	Not tested	Not tested	Not tested	Not tested	Not tested	Not tested	Not tested	Not tested	<=0.25	S	Not tested	Not tested	<=1	S	>=16	R	>=128	R	Not tested	Not tested	<=1
23123_7#192	IES010	Pseudomonas aeruginosa	164	Faeces	2016-06-21	ICU018	Negative	Negative	N/A	N/A	ICU_Study_2016	ERR2719477	No	N210	Not tested	Not tested	4	S	Not tested	Not tested	<=2	S	Not tested	Not tested	Not tested	Not tested	16	I	Not tested	Not tested	Not tested	Not tested	Not tested	Not tested	Not tested	Not tested	<=0.25	S	Not tested	Not tested	<=1	S	<=0.25	S	8	S	Not tested	Not tested	<=1
23123_7#96	ICP029	Pseudomonas aeruginosa	253	Faeces	2016-07-22	ICU084	Negative	Negative	N/A	N/A	ICU_Study_2016	ERR2719381	No	N210	Not tested	Not tested	16	R	Not tested	Not tested	<=2	S	Not tested	Not tested	Not tested	Not tested	>=64	R	Not tested	Not tested	Not tested	Not tested	Not tested	Not tested	Not tested	Not tested	<=0.25	S	Not tested	Not tested	<=1	S	>=16	R	32	R	Not tested	Not tested	<=1
23123_7#210	IES057	Pseudomonas aeruginosa	253	Faeces	2016-08-05	ICU084	Negative	Negative	N/A	N/A	ICU_Study_2016	ERR2719495	No	N210	Not tested	Not tested	16	R	Not tested	Not tested	<=2	S	Not tested	Not tested	Not tested	Not tested	>=64	R	Not tested	Not tested	Not tested	Not tested	Not tested	Not tested	Not tested	Not tested	.5	S	Not tested	Not tested	<=1	S	>=16	R	32	R	Not tested	Not tested	<=1
ICP001_Min	ICP001	Klebsiella pneumoniae	78	Rectal swab	2016-06-13	ICU006	CTX-M-15	blaNDM1	ybt 14	ICEKp5	ICU_Study_2016	not found	Yes	N206	>=64	R	>=64	R	>=64	R	>=64	R	>=32	R	>=32	R	>=64	R	>=64	R	>=64	R	>=64	R	>=64	R	>=4	R	>=8	R	>=16	R	>=16	R	>=128	R	4	R	>=16
22984_8#337	ICP004	Klebsiella pneumoniae	78	Rectal swab	2016-06-21	ICU006	CTX-M-15	blaNDM1	ybt 14	ICEKp5	ICU_Study_2016	ERR2693420	No	N206	>=64	R	>=64	R	>=64	R	>=64	R	>=32	R	>=32	R	>=64	R	>=64	R	>=64	R	>=64	R	>=64	R	>=4	R	>=8	R	>=16	R	>=16	R	>=128	R	>=8	R	>=16
22984_8#338	ICP012	Klebsiella pneumoniae	78	Rectal swab	2016-06-22	ICU006	CTX-M-15	blaNDM1	ybt 14	ICEKp5	ICU_Study_2016	ERR2693421	No	N206	>=64	R	>=64	R	>=64	R	>=64	R	>=32	R	>=32	R	>=64	R	>=64	R	>=64	R	>=64	R	>=64	R	>=4	R	>=8	R	>=16	R	>=16	R	>=128	R	4	R	>=16
23123_7#104	ICP038	Pseudomonas aeruginosa	253	Faeces	2016-08-12	ICU084	Negative	Negative	N/A	N/A	ICU_Study_2016	ERR2719389	No	N210	Not tested	Not tested	4	S	Not tested	Not tested	<=2	S	Not tested	Not tested	Not tested	Not tested	4	I	Not tested	Not tested	Not tested	Not tested	Not tested	Not tested	Not tested	Not tested	<=0.25	S	Not tested	Not tested	<=1	S	.5	S	8	S	Not tested	Not tested	<=1
23123_7#250	IVR017	Klebsiella pneumoniae	78	Faeces	2016-06-24	ICU009	CTX-M-15	blaNDM1	ybt 14	ICEKp5	ICU_Study_2016	ERR2719534	No	N206	>=64	R	>=64	R	>=64	R	>=64	R	>=32	R	>=32	R	>=64	R	>=64	R	>=64	R	>=64	R	>=64	R	>=4	R	>=8	R	>=16	R	>=16	R	>=128	R	4	R	>=16
22984_8#339	ICP017	Klebsiella pneumoniae	78	Faeces	2016-06-24	ICU009	CTX-M-15	blaNDM1	ybt 14	ICEKp5	ICU_Study_2016	ERR2693422	No	N206	>=64	R	>=64	R	>=64	R	>=64	R	>=32	R	>=32	R	>=64	R	>=64	R	>=64	R	>=64	R	>=64	R	>=4	R	>=8	R	>=16	R	>=16	R	>=128	R	4	R	>=16
20486_1#4	IES012	Klebsiella pneumoniae	78	Rectal Swab	2016-06-24	ICU009	CTX-M-15	blaNDM1	ybt 14	ICEKp5	ICU_Study_2016	ERR2672818	No	N206	>=64	R	>=64	R	>=64	R	>=64	R	>=32	R	>=32	R	>=64	R	>=64	R	>=64	R	>=64	R	>=64	R	>=4	R	>=8	R	>=16	R	>=16	R	>=128	R	>=8	R	>=16
20486_1#3	IES021	Klebsiella pneumoniae	78	Faeces	2016-07-04	ICU009	CTX-M-15	blaNDM1	ybt 14	ICEKp5	ICU_Study_2016	ERR2672817	No	N206	>=64	R	>=64	R	>=64	R	>=64	R	>=32	R	>=32	R	>=64	R	>=64	R	>=64	R	>=64	R	>=64	R	>=4	R	>=8	R	>=16	R	>=16	R	>=128	R	4	R	>=16
20486_1#5	ICU009BAL	Klebsiella pneumoniae	78	BAL	2016-07-12	ICU009	CTX-M-15	blaNDM1	ybt 14	ICEKp5	Ongoing_CPE	ERR2672819	No	N206	>=64	R	>=64	R	>=64	R	>=64	R	>=32	R	>=32	R	>=64	R	>=64	R	>=64	R	>=64	R	>=64	R	>=4	R	>=8	R	>=16	R	>=16	R	>=128	R	>=8	R	>=16
22984_8#341	ICP021	Klebsiella pneumoniae	78	Rectal swab	2016-07-14	ICU009	CTX-M-15	blaNDM1	ybt 14	ICEKp5	ICU_Study_2016	ERR2693424	No	N206	>=64	R	>=64	R	>=64	R	>=64	R	>=32	R	>=32	R	>=64	R	>=64	R	>=64	R	>=64	R	>=64	R	>=4	R	>=8	R	>=16	R	>=16	R	>=128	R	>=8	R	>=16
22984_8#342	ICP022	Klebsiella pneumoniae	78	Tracheal aspirate	2016-07-14	ICU009	CTX-M-15	blaNDM1	ybt 14	ICEKp5	ICU_Study_2016	ERR2693425	No	N206	>=64	R	>=64	R	>=64	R	>=64	R	>=32	R	>=32	R	>=64	R	>=64	R	>=64	R	>=64	R	>=64	R	>=4	R	>=8	R	>=16	R	>=16	R	>=128	R	>=8	R	>=16
22984_8#343	ICP027	Klebsiella pneumoniae	78	Rectal swab	2016-07-22	ICU009	CTX-M-15	blaNDM1	ybt 14	ICEKp5	ICU_Study_2016	ERR2693426	No	N206	>=64	R	>=64	R	>=64	R	>=64	R	>=32	R	>=32	R	>=64	R	>=64	R	>=64	R	>=64	R	>=64	R	>=4	R	>=8	R	>=16	R	>=16	R	>=128	R	>=8	R	>=16
22984_8#344	ICP028	Klebsiella pneumoniae	78	Sputum	2016-07-22	ICU009	CTX-M-15	blaNDM1	ybt 14	ICEKp5	ICU_Study_2016	ERR2693427	No	N206	>=64	R	>=64	R	>=64	R	>=64	R	>=32	R	>=32	R	>=64	R	>=64	R	>=64	R	>=64	R	>=64	R	>=4	R	>=8	R	>=16	R	>=16	R	>=128	R	>=8	R	>=16
23123_7#108	ICP042	Pseudomonas aeruginosa	253	Faeces	2016-08-16	ICU084	Negative	Negative	N/A	N/A	ICU_Study_2016	ERR2719393	No	N210	Not tested	Not tested	4	S	Not tested	Not tested	<=2	S	Not tested	Not tested	Not tested	Not tested	>=64	R	Not tested	Not tested	Not tested	Not tested	Not tested	Not tested	Not tested	Not tested	>=4	R	Not tested	Not tested	<=1	S	>=16	R	32	R	Not tested	Not tested	<=1
23123_7#125	ICP066	Pseudomonas aeruginosa	253	Faeces	2016-09-19	ICU084	Negative	Negative	N/A	N/A	ICU_Study_2016	ERR2719410	No	N210	Not tested	Not tested	4	S	Not tested	Not tested	<=2	S	Not tested	Not tested	Not tested	Not tested	>=64	R	Not tested	Not tested	Not tested	Not tested	Not tested	Not tested	Not tested	Not tested	.5	S	Not tested	Not tested	<=1	S	>=16	R	32	R	Not tested	Not tested	<=1
23123_7#144	ICP088	Pseudomonas aeruginosa	253	Faeces	2016-10-03	ICU084	Negative	Negative	N/A	N/A	ICU_Study_2016	ERR2719429	No	N210	Not tested	Not tested	4	S	Not tested	Not tested	<=2	S	Not tested	Not tested	Not tested	Not tested	>=64	R	Not tested	Not tested	Not tested	Not tested	Not tested	Not tested	Not tested	Not tested	>=4	R	Not tested	Not tested	<=1	S	>=16	R	32	R	Not tested	Not tested	<=1
23123_7#152	ICP096	Pseudomonas aeruginosa	253	Faeces	2016-10-10	ICU084	Negative	Negative	N/A	N/A	ICU_Study_2016	ERR2719437	No	N210	Not tested	Not tested	4	S	Not tested	Not tested	8	S	Not tested	Not tested	Not tested	Not tested	>=64	R	Not tested	Not tested	Not tested	Not tested	Not tested	Not tested	Not tested	Not tested	1	I	Not tested	Not tested	4	S	>=16	R	32	R	Not tested	Not tested	<=1
23123_7#53	IES011	Escherichia coli	167	Rectal swab	2016-06-23	ICU024	CTX-M-15	Negative	N/A	N/A	ICU_Study_2016	ERR2719340	No	N206	>=64	R	>=64	R	>=64	R	<=2	S	>=32	R	>=32	R	>=64	R	>=64	R	>=64	R	>=64	R	>=64	R	>=4	R	<=0.5	S	<=1	S	<=0.25	S	>=128	R	<=0.5	S	>=16
23123_7#26	IES017	Escherichia coli	167	Rectal swab	2016-06-27	ICU031	CTX-M-15	Negative	N/A	N/A	ICU_Study_2016	ERR2719313	No	N206	>=64	R	>=64	R	>=64	R	<=2	S	>=32	R	>=32	R	>=64	R	>=64	R	>=64	R	>=64	R	>=64	R	>=4	R	<=0.5	S	<=1	S	<=0.25	S	>=128	R	<=0.5	S	>=16
23123_7#160	ICP104	Pseudomonas aeruginosa	253	Faeces	2016-10-17	ICU084	Negative	Negative	N/A	N/A	ICU_Study_2016	ERR2719445	No	N210	Not tested	Not tested	16	R	Not tested	Not tested	<=2	S	Not tested	Not tested	Not tested	Not tested	>=64	R	Not tested	Not tested	Not tested	Not tested	Not tested	Not tested	Not tested	Not tested	<=0.25	S	Not tested	Not tested	<=1	S	>=16	R	32	R	Not tested	Not tested	<=1
21565_1#5	IES020	Klebsiella pneumoniae	280	Rectal swab	2016-07-01	ICU043	CTX-M-15	Negative	Absent	Absent	ICU_Study_2016	ERR2681443	No	N206	>=64	R	8	R	>=64	R	4	S	16	R	>=32	R	16	R	>=64	R	2	I	<=4	S	>=64	R	2	R	<=0.5	S	>=16	R	<=0.25	S	16	I	2	I	>=16
23123_7#177	ICP126	Pseudomonas aeruginosa	253	Faeces	2016-11-21	ICU084	Negative	Negative	N/A	N/A	ICU_Study_2016	ERR2719462	No	N210	Not tested	Not tested	16	R	Not tested	Not tested	<=2	S	Not tested	Not tested	Not tested	Not tested	>=64	R	Not tested	Not tested	Not tested	Not tested	Not tested	Not tested	Not tested	Not tested	<=0.25	S	Not tested	Not tested	<=1	S	>=16	R	32	R	Not tested	Not tested	<=1
23123_7#225	IES153	Pseudomonas aeruginosa	253	Faeces	2016-12-12	ICU084	Negative	Negative	N/A	N/A	ICU_Study_2016	ERR2719510	No	N210	Not tested	Not tested	16	R	Not tested	Not tested	8	S	Not tested	Not tested	Not tested	Not tested	>=64	R	Not tested	Not tested	Not tested	Not tested	Not tested	Not tested	Not tested	Not tested	>=4	R	Not tested	Not tested	4	S	>=16	R	64	R	Not tested	Not tested	<=1
23123_7#102	ICP036	Pseudomonas aeruginosa	253	Faeces	2016-08-12	ICU086	Negative	Negative	N/A	N/A	ICU_Study_2016	ERR2719387	No	N210	Not tested	Not tested	4	S	Not tested	Not tested	<=2	S	Not tested	Not tested	Not tested	Not tested	4	I	Not tested	Not tested	Not tested	Not tested	Not tested	Not tested	Not tested	Not tested	<=0.25	S	Not tested	Not tested	<=1	S	1	S	8	S	Not tested	Not tested	<=1
23123_7#106	ICP040	Pseudomonas aeruginosa	253	Faeces	2016-08-16	ICU086	Negative	Negative	N/A	N/A	ICU_Study_2016	ERR2719391	No	N210	Not tested	Not tested	4	S	Not tested	Not tested	<=2	S	Not tested	Not tested	Not tested	Not tested	4	I	Not tested	Not tested	Not tested	Not tested	Not tested	Not tested	Not tested	Not tested	<=0.25	S	Not tested	Not tested	<=1	S	1	S	8	S	Not tested	Not tested	<=1
23123_7#191	IES007	Pseudomonas aeruginosa	275	Faeces	2016-06-21	ICU012	Negative	Negative	N/A	N/A	ICU_Study_2016	ERR2719476	No	N210	Not tested	Not tested	4	S	Not tested	Not tested	<=2	S	Not tested	Not tested	Not tested	Not tested	16	I	Not tested	Not tested	Not tested	Not tested	Not tested	Not tested	Not tested	Not tested	<=0.25	S	Not tested	Not tested	<=1	S	<=0.25	S	8	S	Not tested	Not tested	<=1
23123_7#156	ICP100	Pseudomonas aeruginosa	308	Faeces	2016-10-10	ICU192	Negative	Negative	N/A	N/A	ICU_Study_2016	ERR2719441	No	N210	Not tested	Not tested	16	R	Not tested	Not tested	<=2	S	Not tested	Not tested	Not tested	Not tested	>=64	R	Not tested	Not tested	Not tested	Not tested	Not tested	Not tested	Not tested	Not tested	1	I	Not tested	Not tested	<=1	S	>=16	R	32	R	Not tested	Not tested	<=1
23123_7#161	ICP106	Pseudomonas aeruginosa	308	Faeces	2016-10-18	ICU192	Negative	Negative	N/A	N/A	ICU_Study_2016	ERR2719446	No	N210	Not tested	Not tested	16	R	Not tested	Not tested	<=2	S	Not tested	Not tested	Not tested	Not tested	>=64	R	Not tested	Not tested	Not tested	Not tested	Not tested	Not tested	Not tested	Not tested	1	I	Not tested	Not tested	<=1	S	>=16	R	32	R	Not tested	Not tested	<=1
23123_7#25	ICP025	Escherichia coli	1049	Faeces	2016-07-18	ICU080	CTX-M-14	blaNDM4	N/A	N/A	ICU_Study_2016	ERR2719312	No	N206	>=64	R	>=64	R	>=64	R	32	R	>=32	R	>=32	R	4	I	>=64	R	>=64	R	>=64	R	>=64	R	2	R	>=8	R	>=16	R	>=16	R	>=128	R	<=0.5	S	>=16
23123_7#180	ICP129	Pseudomonas aeruginosa	308	Faeces	2016-11-22	ICU192	Negative	Negative	N/A	N/A	ICU_Study_2016	ERR2719465	No	N210	Not tested	Not tested	4	S	Not tested	Not tested	4	S	Not tested	Not tested	Not tested	Not tested	>=64	R	Not tested	Not tested	Not tested	Not tested	Not tested	Not tested	Not tested	Not tested	<=0.25	S	Not tested	Not tested	4	S	1	S	8	S	Not tested	Not tested	<=1
21565_1#2	IES031	Klebsiella pneumoniae	307	Faeces	2016-07-22	ICU084	CTX-M-15	Negative	Absent	Absent	ICU_Study_2016	ERR2681440	No	N206	>=64	R	16	R	>=64	R	<=2	S	16	R	>=32	R	>=64	R	>=64	R	>=64	R	>=64	R	>=64	R	>=4	R	<=0.5	S	>=16	R	<=0.25	S	>=128	R	>=8	R	8
23123_7#183	ICP134	Pseudomonas aeruginosa	308	Faeces	2016-11-28	ICU192	Negative	Negative	N/A	N/A	ICU_Study_2016	ERR2719468	No	N210	Not tested	Not tested	>=64	R	Not tested	Not tested	8	S	Not tested	Not tested	Not tested	Not tested	16	I	Not tested	Not tested	Not tested	Not tested	Not tested	Not tested	Not tested	Not tested	<=0.25	S	Not tested	Not tested	8	R	1	S	>=128	R	Not tested	Not tested	<=1
23123_7#136	ICP080	Pseudomonas aeruginosa	309	Faeces	2016-09-27	ICU127	Negative	Negative	N/A	N/A	ICU_Study_2016	ERR2719421	No	N210	Not tested	Not tested	>=64	R	Not tested	Not tested	<=2	S	Not tested	Not tested	Not tested	Not tested	>=64	R	Not tested	Not tested	Not tested	Not tested	Not tested	Not tested	Not tested	Not tested	<=0.25	S	Not tested	Not tested	<=1	S	<=0.25	S	>=128	R	Not tested	Not tested	<=1
23123_7#148	ICP092	Pseudomonas aeruginosa	313	Faeces	2016-10-03	ICU229	Negative	Negative	N/A	N/A	ICU_Study_2016	ERR2719433	No	N210	Not tested	Not tested	4	S	Not tested	Not tested	<=2	S	Not tested	Not tested	Not tested	Not tested	>=64	R	Not tested	Not tested	Not tested	Not tested	Not tested	Not tested	Not tested	Not tested	<=0.25	S	Not tested	Not tested	<=1	S	>=16	R	32	R	Not tested	Not tested	<=1
23123_7#159	ICP103	Pseudomonas aeruginosa	313	Faeces	2016-10-11	ICU229	Negative	Negative	N/A	N/A	ICU_Study_2016	ERR2719444	No	N210	Not tested	Not tested	>=64	R	Not tested	Not tested	<=2	S	Not tested	Not tested	Not tested	Not tested	>=64	R	Not tested	Not tested	Not tested	Not tested	Not tested	Not tested	Not tested	Not tested	.5	S	Not tested	Not tested	4	S	>=16	R	>=128	R	Not tested	Not tested	<=1
23123_7#138	ICP082	Pseudomonas aeruginosa	463	Faeces	2016-09-26	ICU192	Negative	Negative	N/A	N/A	ICU_Study_2016	ERR2719423	No	N210	Not tested	Not tested	16	R	Not tested	Not tested	<=2	S	Not tested	Not tested	Not tested	Not tested	>=64	R	Not tested	Not tested	Not tested	Not tested	Not tested	Not tested	Not tested	Not tested	1	I	Not tested	Not tested	2	S	>=16	R	32	R	Not tested	Not tested	<=1
23123_7#146	ICP090	Pseudomonas aeruginosa	463	Faeces	2016-10-03	ICU192	Negative	Negative	N/A	N/A	ICU_Study_2016	ERR2719431	No	N210	Not tested	Not tested	16	R	Not tested	Not tested	<=2	S	Not tested	Not tested	Not tested	Not tested	>=64	R	Not tested	Not tested	Not tested	Not tested	Not tested	Not tested	Not tested	Not tested	1	I	Not tested	Not tested	<=1	S	>=16	R	32	R	Not tested	Not tested	<=1
23123_7#158	ICP102	Pseudomonas aeruginosa	463	Faeces	2016-10-10	ICU274	Negative	Negative	N/A	N/A	ICU_Study_2016	ERR2719443	No	N210	Not tested	Not tested	4	S	Not tested	Not tested	<=2	S	Not tested	Not tested	Not tested	Not tested	16	I	Not tested	Not tested	Not tested	Not tested	Not tested	Not tested	Not tested	Not tested	<=0.25	S	Not tested	Not tested	<=1	S	<=0.25	S	8	S	Not tested	Not tested	<=1
23123_7#100	ICP034	Pseudomonas aeruginosa	532	Faeces	2016-08-06	ICU132	Negative	Negative	N/A	N/A	ICU_Study_2016	ERR2719385	No	N210	Not tested	Not tested	4	S	Not tested	Not tested	<=2	S	Not tested	Not tested	Not tested	Not tested	16	I	Not tested	Not tested	Not tested	Not tested	Not tested	Not tested	Not tested	Not tested	<=0.25	S	Not tested	Not tested	<=1	S	>=16	R	16	S	Not tested	Not tested	<=1
23123_7#141	ICP079	Pseudomonas aeruginosa	532	Faeces	2016-09-24	ICU246	Negative	Negative	N/A	N/A	ICU_Study_2016	ERR2719426	No	N210	Not tested	Not tested	4	S	Not tested	Not tested	<=2	S	Not tested	Not tested	Not tested	Not tested	16	I	Not tested	Not tested	Not tested	Not tested	Not tested	Not tested	Not tested	Not tested	<=0.25	S	Not tested	Not tested	<=1	S	>=16	R	16	S	Not tested	Not tested	<=1
22984_8#349	IES085	Klebsiella pneumoniae	307	Faeces	2016-08-29	ICU084	CTX-M-15	Negative	Absent	Absent	ICU_Study_2016	ERR2693432	No	N206	>=64	R	>=64	R	>=64	R	<=2	S	16	R	>=32	R	>=64	R	>=64	R	>=64	R	>=64	R	>=64	R	>=4	R	<=0.5	S	>=16	R	<=0.25	S	>=128	R	>=8	R	8
23123_7#143	ICP087	Pseudomonas aeruginosa	532	Faeces	2016-09-29	ICU253	Negative	Negative	N/A	N/A	ICU_Study_2016	ERR2719428	No	N210	Not tested	Not tested	4	S	Not tested	Not tested	<=2	S	Not tested	Not tested	Not tested	Not tested	16	I	Not tested	Not tested	Not tested	Not tested	Not tested	Not tested	Not tested	Not tested	<=0.25	S	Not tested	Not tested	<=1	S	>=16	R	16	S	Not tested	Not tested	<=1
22984_8#351	IES094	Klebsiella pneumoniae	307	Tracheal aspirate	2016-09-05	ICU084	CTX-M-15	Negative	Absent	Absent	ICU_Study_2016	ERR2693434	No	N206	>=64	R	>=64	R	>=64	R	<=2	S	16	R	>=32	R	>=64	R	>=64	R	>=64	R	32	I	>=64	R	>=4	R	<=0.5	S	>=16	R	<=0.25	S	64	R	>=8	R	8
22984_8#350	IES092	Klebsiella pneumoniae	307	Faeces	2016-09-05	ICU084	CTX-M-15	Negative	Absent	Absent	ICU_Study_2016	ERR2693433	No	N206	>=64	R	>=64	R	>=64	R	<=2	S	16	R	>=32	R	>=64	R	>=64	R	>=64	R	>=64	R	>=64	R	>=4	R	<=0.5	S	>=16	R	<=0.25	S	>=128	R	>=8	R	<=1
23123_7#221	IES162	Pseudomonas aeruginosa	532	Faeces	2016-12-12	ICU395	Negative	Negative	N/A	N/A	ICU_Study_2016	ERR2719506	No	N210	Not tested	Not tested	4	S	Not tested	Not tested	<=2	S	Not tested	Not tested	Not tested	Not tested	16	I	Not tested	Not tested	Not tested	Not tested	Not tested	Not tested	Not tested	Not tested	<=0.25	S	Not tested	Not tested	<=1	S	>=16	R	16	S	Not tested	Not tested	<=1
22984_8#353	IES096	Klebsiella pneumoniae	307	Sputum	2016-09-12	ICU084	CTX-M-15	Negative	Absent	Absent	ICU_Study_2016	ERR2693436	No	N206	>=64	R	>=64	R	>=64	R	<=2	S	>=32	R	>=32	R	>=64	R	>=64	R	32	R	32	I	>=64	R	>=4	R	<=0.5	S	>=16	R	<=0.25	S	>=128	R	>=8	R	8
22984_8#352	IES095	Klebsiella pneumoniae	307	Urine	2016-09-12	ICU084	CTX-M-15	Negative	Absent	Absent	ICU_Study_2016	ERR2693435	No	N206	>=64	R	>=64	R	>=64	R	<=2	S	>=32	R	>=32	R	>=64	R	>=64	R	>=64	R	32	I	>=64	R	>=4	R	<=0.5	S	>=16	R	<=0.25	S	>=128	R	>=8	R	8
23123_7#101	ICP035	Pseudomonas aeruginosa	926	Faeces	2016-08-11	ICU127	Negative	Negative	N/A	N/A	ICU_Study_2016	ERR2719386	No	N210	Not tested	Not tested	>=64	R	Not tested	Not tested	<=2	S	Not tested	Not tested	Not tested	Not tested	>=64	R	Not tested	Not tested	Not tested	Not tested	Not tested	Not tested	Not tested	Not tested	<=0.25	S	Not tested	Not tested	<=1	S	>=16	R	>=128	R	Not tested	Not tested	<=1
22984_8#311	KPN048	Klebsiella pneumoniae	307	Blood	2016-09-13	ICU084	CTX-M-15	Negative	Absent	Absent	CUH_KPN_BSI_2016	ERR2693394	No	N206	>=64	R	>=64	R	>=64	R	<=2	S	>=32	R	>=32	R	>=64	R	>=64	R	>=64	R	32	I	>=64	R	>=4	R	<=0.5	S	>=16	R	<=0.25	S	>=128	R	>=8	R	8
23123_7#187	IES002	Pseudomonas aeruginosa	2472	Faeces	2016-06-21	ICU002	Negative	Negative	N/A	N/A	ICU_Study_2016	ERR2719472	No	N210	Not tested	Not tested	8	S	Not tested	Not tested	<=2	S	Not tested	Not tested	Not tested	Not tested	16	I	Not tested	Not tested	Not tested	Not tested	Not tested	Not tested	Not tested	Not tested	>=4	R	Not tested	Not tested	<=1	S	8	I	32	R	Not tested	Not tested	<=1
23123_7#193	IES014	Pseudomonas aeruginosa	2472	Faeces	2016-06-28	ICU002	Negative	Negative	N/A	N/A	ICU_Study_2016	ERR2719478	No	N210	Not tested	Not tested	8	S	Not tested	Not tested	<=2	S	Not tested	Not tested	Not tested	Not tested	16	I	Not tested	Not tested	Not tested	Not tested	Not tested	Not tested	Not tested	Not tested	>=4	R	Not tested	Not tested	<=1	S	8	I	64	R	Not tested	Not tested	<=1
22984_8#345	ICP073	Klebsiella pneumoniae	307	Faeces	2016-09-26	ICU084	CTX-M-15	Negative	Absent	Absent	ICU_Study_2016	ERR2693428	No	N206	>=64	R	>=64	R	>=64	R	<=2	S	>=32	R	>=32	R	>=64	R	>=64	R	>=64	R	>=64	R	>=64	R	>=4	R	>=8	R	>=16	R	4	I	>=128	R	>=8	R	2
22984_8#296	IES106	Klebsiella pneumoniae	307	Urine	2016-10-03	ICU084	CTX-M-15	Negative	Absent	Absent	ICU_Study_2016	ERR2693379	No	N206	>=64	R	>=64	R	>=64	R	<=2	S	16	R	>=32	R	>=64	R	>=64	R	>=64	R	32	I	>=64	R	>=4	R	<=0.5	S	>=16	R	<=0.25	S	>=128	R	>=8	R	8
22984_8#355	IES105	Klebsiella pneumoniae	307	Faeces	2016-10-03	ICU084	CTX-M-15	Negative	Absent	Absent	ICU_Study_2016	ERR2693438	No	N206	>=64	R	>=64	R	>=64	R	<=2	S	>=32	R	>=32	R	>=64	R	>=64	R	>=64	R	>=64	R	>=64	R	>=4	R	<=0.5	S	>=16	R	<=0.25	S	>=128	R	>=8	R	2
23123_7#203	IES030	Pseudomonas aeruginosa	17	Rectal swab	2016-07-13	ICU044	Negative	Negative	N/A	N/A	ICU_Study_2016	ERR2719488	No	N210	Not tested	Not tested	4	S	Not tested	Not tested	<=2	S	Not tested	Not tested	Not tested	Not tested	16	I	Not tested	Not tested	Not tested	Not tested	Not tested	Not tested	Not tested	Not tested	<=0.25	S	Not tested	Not tested	<=1	S	<=0.25	S	8	S	Not tested	Not tested	<=1
23123_7#167	ICP113	Pseudomonas aeruginosa	17	Rectal swab	2016-10-31	ICU333	Negative	Negative	N/A	N/A	ICU_Study_2016	ERR2719452	No	N210	Not tested	Not tested	4	S	Not tested	Not tested	<=2	S	Not tested	Not tested	Not tested	Not tested	8	I	Not tested	Not tested	Not tested	Not tested	Not tested	Not tested	Not tested	Not tested	<=0.25	S	Not tested	Not tested	<=1	S	<=0.25	S	8	S	Not tested	Not tested	<=1
23123_7#171	ICP119	Pseudomonas aeruginosa	17	Rectal swab	2016-11-07	ICU333	Negative	Negative	N/A	N/A	ICU_Study_2016	ERR2719456	No	N210	Not tested	Not tested	4	S	Not tested	Not tested	<=2	S	Not tested	Not tested	Not tested	Not tested	16	I	Not tested	Not tested	Not tested	Not tested	Not tested	Not tested	Not tested	Not tested	<=0.25	S	Not tested	Not tested	<=1	S	<=0.25	S	<=4	S	Not tested	Not tested	<=1
23123_7#118	ICP057	Pseudomonas aeruginosa	155	Rectal swab	2016-09-08	ICU215	Negative	Negative	N/A	N/A	ICU_Study_2016	ERR2719403	No	N210	Not tested	Not tested	>=64	R	Not tested	Not tested	<=2	S	Not tested	Not tested	Not tested	Not tested	>=64	R	Not tested	Not tested	Not tested	Not tested	Not tested	Not tested	Not tested	Not tested	<=0.25	S	Not tested	Not tested	<=1	S	1	S	>=128	R	Not tested	Not tested	<=1
22984_8#294	IES112	Klebsiella pneumoniae	307	Sputum	2016-10-17	ICU084	CTX-M-15	Negative	Absent	Absent	ICU_Study_2016	ERR2693377	No	N206	>=64	R	16	R	>=64	R	<=2	S	16	R	>=32	R	>=64	R	>=64	R	2	I	32	I	>=64	R	>=4	R	<=0.5	S	>=16	R	<=0.25	S	64	R	>=8	R	8
21565_1#3	ICP105	Klebsiella pneumoniae	307	Faeces	2016-10-17	ICU084	CTX-M-15	Negative	Absent	Absent	ICU_Study_2016	ERR2681441	No	N206	>=64	R	>=64	R	>=64	R	<=2	S	>=32	R	>=32	R	>=64	R	>=64	R	>=64	R	>=64	R	>=64	R	>=4	R	>=8	R	>=16	R	8	I	>=128	R	>=8	R	2
23123_7#129	ICP070	Pseudomonas aeruginosa	155	Rectal swab	2016-09-19	ICU215	Negative	Negative	N/A	N/A	ICU_Study_2016	ERR2719414	No	N210	Not tested	Not tested	>=64	R	Not tested	Not tested	<=2	S	Not tested	Not tested	Not tested	Not tested	>=64	R	Not tested	Not tested	Not tested	Not tested	Not tested	Not tested	Not tested	Not tested	<=0.25	S	Not tested	Not tested	<=1	S	1	S	>=128	R	Not tested	Not tested	<=1
23123_7#208	IES055	Pseudomonas aeruginosa	244	Rectal swab	2016-08-02	ICU117	Negative	Negative	N/A	N/A	ICU_Study_2016	ERR2719493	No	N210	Not tested	Not tested	>=64	R	Not tested	Not tested	<=2	S	Not tested	Not tested	Not tested	Not tested	>=64	R	Not tested	Not tested	Not tested	Not tested	Not tested	Not tested	Not tested	Not tested	<=0.25	S	Not tested	Not tested	<=1	S	1	S	>=128	R	Not tested	Not tested	<=1
22984_8#295	IES111	Klebsiella pneumoniae	307	Faeces	2016-10-24	ICU084	CTX-M-15	Negative	Absent	Absent	ICU_Study_2016	ERR2693378	No	N206	>=64	R	>=64	R	>=64	R	<=2	S	>=32	R	>=32	R	>=64	R	>=64	R	>=64	R	32	I	>=64	R	>=4	R	<=0.5	S	>=16	R	<=0.25	S	>=128	R	>=8	R	8
23123_7#214	IES062	Pseudomonas aeruginosa	244	Rectal swab	2016-08-10	ICU117	Negative	Negative	N/A	N/A	ICU_Study_2016	ERR2719499	No	N210	Not tested	Not tested	>=64	R	Not tested	Not tested	<=2	S	Not tested	Not tested	Not tested	Not tested	>=64	R	Not tested	Not tested	Not tested	Not tested	Not tested	Not tested	Not tested	Not tested	<=0.25	S	Not tested	Not tested	<=1	S	1	S	>=128	R	Not tested	Not tested	<=1
22984_8#293	IES118	Klebsiella pneumoniae	307	Faeces	2016-10-31	ICU084	CTX-M-15	Negative	Absent	Absent	ICU_Study_2016	ERR2693376	No	N206	>=64	R	>=64	R	>=64	R	<=2	S	16	R	>=32	R	>=64	R	>=64	R	>=64	R	>=64	R	>=64	R	>=4	R	<=0.5	S	>=16	R	<=0.25	S	>=128	R	>=8	R	8
23123_7#199	IES024	Pseudomonas aeruginosa	253	Rectal swab	2016-07-08	ICU057	Negative	Negative	N/A	N/A	ICU_Study_2016	ERR2719484	No	N210	Not tested	Not tested	16	R	Not tested	Not tested	<=2	S	Not tested	Not tested	Not tested	Not tested	16	I	Not tested	Not tested	Not tested	Not tested	Not tested	Not tested	Not tested	Not tested	<=0.25	S	Not tested	Not tested	<=1	S	1	S	>=128	R	Not tested	Not tested	<=1
23123_7#15	IES122	Klebsiella pneumoniae	307	Faeces	2016-11-07	ICU084	CTX-M-15	Negative	Absent	Absent	ICU_Study_2016	ERR2719302	No	N206	>=64	R	>=64	R	>=64	R	16	I	16	R	>=32	R	>=64	R	>=64	R	>=64	R	16	I	>=64	R	>=4	R	<=0.5	S	>=16	R	<=0.25	S	>=128	R	>=8	R	>=16
23123_7#205	IES050	Pseudomonas aeruginosa	253	Rectal swab	2016-08-02	ICU084	Negative	Negative	N/A	N/A	ICU_Study_2016	ERR2719490	No	N210	Not tested	Not tested	16	R	Not tested	Not tested	<=2	S	Not tested	Not tested	Not tested	Not tested	>=64	R	Not tested	Not tested	Not tested	Not tested	Not tested	Not tested	Not tested	Not tested	.5	S	Not tested	Not tested	<=1	S	>=16	R	32	R	Not tested	Not tested	<=1
22984_8#336	IES130	Klebsiella pneumoniae	307	Faeces	2016-11-14	ICU084	CTX-M-15	Negative	Absent	Absent	ICU_Study_2016	ERR2693419	No	N206	>=64	R	>=64	R	>=64	R	16	I	>=32	R	>=32	R	>=64	R	>=64	R	>=64	R	32	I	>=64	R	>=4	R	<=0.5	S	>=16	R	<=0.25	S	>=128	R	>=8	R	>=16
23123_7#217	IES148	Pseudomonas aeruginosa	253	Rectal swab	2016-12-05	ICU084	Negative	Negative	N/A	N/A	ICU_Study_2016	ERR2719502	No	N210	Not tested	Not tested	16	R	Not tested	Not tested	8	S	Not tested	Not tested	Not tested	Not tested	>=64	R	Not tested	Not tested	Not tested	Not tested	Not tested	Not tested	Not tested	Not tested	>=4	R	Not tested	Not tested	4	S	>=16	R			Not tested	Not tested	<=1
22984_8#358	IES134	Klebsiella pneumoniae	307	Faeces	2016-11-21	ICU084	CTX-M-15	Negative	Absent	Absent	ICU_Study_2016	ERR2693441	No	N206	>=64	R	>=64	R	>=64	R	16	I	>=32	R	>=32	R	>=64	R	>=64	R	>=64	R	32	I	>=64	R	>=4	R	<=0.5	S	>=16	R	<=0.25	S	>=128	R	>=8	R	>=16
22984_8#335	IES135	Klebsiella pneumoniae	307	Urine	2016-11-21	ICU084	CTX-M-15	Negative	Absent	Absent	ICU_Study_2016	ERR2693418	No	N206	>=64	R	>=64	R	>=64	R	16	I	16	R	>=32	R	>=64	R	>=64	R	>=64	R	>=64	R	>=64	R	>=4	R	<=0.5	S	>=16	R	<=0.25	S	>=128	R	>=8	R	>=16
23123_7#98	ICP031	Pseudomonas aeruginosa	253	Rectal swab	2016-07-29	ICU086	Negative	Negative	N/A	N/A	ICU_Study_2016	ERR2719383	No	N210	Not tested	Not tested	4	S	Not tested	Not tested	<=2	S	Not tested	Not tested	Not tested	Not tested	4	I	Not tested	Not tested	Not tested	Not tested	Not tested	Not tested	Not tested	Not tested	<=0.25	S	Not tested	Not tested	<=1	S	.5	S	8	S	Not tested	Not tested	<=1
23123_7#142	ICP086	Pseudomonas aeruginosa	253	Rectal swab	2016-09-29	ICU242	Negative	Negative	N/A	N/A	ICU_Study_2016	ERR2719427	No	N210	Not tested	Not tested	4	S	Not tested	Not tested	<=2	S	Not tested	Not tested	Not tested	Not tested	4	I	Not tested	Not tested	Not tested	Not tested	Not tested	Not tested	Not tested	Not tested	<=0.25	S	Not tested	Not tested	<=1	S	.5	S	8	S	Not tested	Not tested	<=1
22984_8#334	IES141	Klebsiella pneumoniae	307	Sputum	2016-11-28	ICU084	CTX-M-15	Negative	Absent	Absent	ICU_Study_2016	ERR2693417	No	N206	>=64	R	>=64	R	>=64	R	<=2	S	16	R	>=32	R	>=64	R	>=64	R	>=64	R	16	I	>=64	R	>=4	R	<=0.5	S	>=16	R	<=0.25	S	>=128	R	>=8	R	8
22984_8#359	IES140	Klebsiella pneumoniae	307	Faeces	2016-11-28	ICU084	CTX-M-15	Negative	Absent	Absent	ICU_Study_2016	ERR2693442	No	N206	>=64	R	>=64	R	>=64	R	<=2	S	>=32	R	>=32	R	>=64	R	>=64	R	32	R	32	I	>=64	R	>=4	R	<=0.5	S	>=16	R	<=0.25	S	>=128	R	>=8	R	8
23123_7#209	IES056	Pseudomonas aeruginosa	274	Rectal swab	2016-08-05	ICU123	Negative	Negative	N/A	N/A	ICU_Study_2016	ERR2719494	No	N210	Not tested	Not tested	4	S	Not tested	Not tested	<=2	S	Not tested	Not tested	Not tested	Not tested	16	I	Not tested	Not tested	Not tested	Not tested	Not tested	Not tested	Not tested	Not tested	<=0.25	S	Not tested	Not tested	<=1	S	<=0.25	S	8	S	Not tested	Not tested	<=1
22984_8#288	IES150	Klebsiella pneumoniae	307	Urine	2016-12-05	ICU084	CTX-M-15	Negative	Absent	Absent	ICU_Study_2016	ERR2693371	No	N206	>=64	R	>=64	R	>=64	R	4	S	>=32	R	>=32	R	>=64	R	>=64	R	>=64	R	>=64	R	>=64	R	>=4	R	<=0.5	S	>=16	R	<=0.25	S	>=128	R	>=8	R	8
22984_8#361	IES149	Klebsiella pneumoniae	307	Rectal swab	2016-12-05	ICU084	CTX-M-15	Negative	Absent	Absent	ICU_Study_2016	ERR2693444	No	N206	>=64	R	>=64	R	>=64	R	16	I	>=32	R	>=32	R	>=64	R	>=64	R	>=64	R	32	I	>=64	R	>=4	R	<=0.5	S	>=16	R	<=0.25	S	>=128	R	>=8	R	>=16
23123_7#207	IES054	Pseudomonas aeruginosa	298	Rectal swab	2016-08-01	ICU052	Negative	Negative	N/A	N/A	ICU_Study_2016	ERR2719492	No	N210	Not tested	Not tested	16	R	Not tested	Not tested	<=2	S	Not tested	Not tested	Not tested	Not tested	16	I	Not tested	Not tested	Not tested	Not tested	Not tested	Not tested	Not tested	Not tested	<=0.25	S	Not tested	Not tested	2	S	>=16	R	>=128	R	Not tested	Not tested	<=1
23123_7#135	ICP077	Pseudomonas aeruginosa	313	Rectal swab	2016-09-21	ICU229	Negative	Negative	N/A	N/A	ICU_Study_2016	ERR2719420	No	N210	Not tested	Not tested	4	S	Not tested	Not tested	<=2	S	Not tested	Not tested	Not tested	Not tested	4	I	Not tested	Not tested	Not tested	Not tested	Not tested	Not tested	Not tested	Not tested	<=0.25	S	Not tested	Not tested	<=1	S	4	I	<=4	S	Not tested	Not tested	<=1
22984_8#362	IES155	Klebsiella pneumoniae	307	Urine	2016-12-12	ICU084	CTX-M-15	Negative	Absent	Absent	ICU_Study_2016	ERR2693445	No	N206	>=64	R	>=64	R	>=64	R	4	S	>=32	R	>=32	R	>=64	R	>=64	R	>=64	R	>=64	R	>=64	R	>=4	R	1	I	>=16	R	<=0.25	S	>=128	R	>=8	R	8
21565_1#8	IES154	Klebsiella pneumoniae	307	Faeces	2016-12-12	ICU084	CTX-M-15	Negative	Absent	Absent	ICU_Study_2016	ERR2681446	No	N206	>=64	R	>=64	R	>=64	R	16	I	>=32	R	>=32	R	>=64	R	>=64	R	>=64	R	16	I	>=64	R	>=4	R	<=0.5	S	>=16	R	<=0.25	S	>=128	R	>=8	R	>=16
23123_7#175	ICP124	Pseudomonas aeruginosa	390	Rectal swab	2016-11-10	ICU357	Negative	Negative	N/A	N/A	ICU_Study_2016	ERR2719460	No	N210	Not tested	Not tested	<=1	S	Not tested	Not tested	<=2	S	Not tested	Not tested	Not tested	Not tested	2	I	Not tested	Not tested	Not tested	Not tested	Not tested	Not tested	Not tested	Not tested	<=0.25	S	Not tested	Not tested	<=1	S	<=0.25	S	<=4	S	Not tested	Not tested	<=1
23123_7#179	ICP128	Pseudomonas aeruginosa	390	Rectal swab	2016-11-21	ICU357	Negative	Negative	N/A	N/A	ICU_Study_2016	ERR2719464	No	N210	Not tested	Not tested	<=1	S	Not tested	Not tested	<=2	S	Not tested	Not tested	Not tested	Not tested	2	I	Not tested	Not tested	Not tested	Not tested	Not tested	Not tested	Not tested	Not tested	<=0.25	S	Not tested	Not tested	<=1	S	<=0.25	S	<=4	S	Not tested	Not tested	<=1
22928_1#12	IES159	Pseudomonas aeruginosa	390	Rectal swab	2016-12-12	ICU357	Negative	Negative	N/A	N/A	ICU_Study_2016	not found	No	N210	Not tested	Not tested	2	S	Not tested	Not tested	<=2	S	Not tested	Not tested	Not tested	Not tested	2	I	Not tested	Not tested	Not tested	Not tested	Not tested	Not tested	Not tested	Not tested	<=0.25	S	Not tested	Not tested	<=1	S	<=0.25	S	<=4	S	Not tested	Not tested	<=1
23123_7#120	ICP059	Pseudomonas aeruginosa	463	Rectal swab	2016-09-12	ICU192	Negative	Negative	N/A	N/A	ICU_Study_2016	ERR2719405	No	N210	Not tested	Not tested	8	S	Not tested	Not tested	<=2	S	Not tested	Not tested	Not tested	Not tested	>=64	R	Not tested	Not tested	Not tested	Not tested	Not tested	Not tested	Not tested	Not tested	1	I	Not tested	Not tested	<=1	S	>=16	R	32	R	Not tested	Not tested	<=1
23123_7#222	IES166	Pseudomonas aeruginosa	773	Rectal swab	2016-12-19	ICU192	Negative	Negative	N/A	N/A	ICU_Study_2016	ERR2719507	No	N210	Not tested	Not tested	>=64	R	Not tested	Not tested	<=2	S	Not tested	Not tested	Not tested	Not tested	>=64	R	Not tested	Not tested	Not tested	Not tested	Not tested	Not tested	Not tested	Not tested	<=0.25	S	Not tested	Not tested	4	S	8	I	>=128	R	Not tested	Not tested	<=1
23123_7#155	ICP099	Pseudomonas aeruginosa	794	Rectal swab	2016-10-05	ICU278	Negative	Negative	N/A	N/A	ICU_Study_2016	ERR2719440	No	N210	Not tested	Not tested	<=1	S	Not tested	Not tested	<=2	S	Not tested	Not tested	Not tested	Not tested	2	I	Not tested	Not tested	Not tested	Not tested	Not tested	Not tested	Not tested	Not tested	<=0.25	S	Not tested	Not tested	<=1	S	<=0.25	S	<=4	S	Not tested	Not tested	<=1
23123_7#114	ICP052	Pseudomonas aeruginosa	926	Rectal swab	2016-08-30	ICU127	Negative	Negative	N/A	N/A	ICU_Study_2016	ERR2719399	No	N210	Not tested	Not tested	>=64	R	Not tested	Not tested	<=2	S	Not tested	Not tested	Not tested	Not tested	>=64	R	Not tested	Not tested	Not tested	Not tested	Not tested	Not tested	Not tested	Not tested	<=0.25	S	Not tested	Not tested	<=1	S	>=16	R	>=128	R	Not tested	Not tested	<=1
23123_7#170	ICP118	Pseudomonas aeruginosa	2102	Rectal swab	2016-11-07	ICU341	Negative	Negative	N/A	N/A	ICU_Study_2016	ERR2719455	No	N210	Not tested	Not tested	4	S	Not tested	Not tested	<=2	S	Not tested	Not tested	Not tested	Not tested	16	I	Not tested	Not tested	Not tested	Not tested	Not tested	Not tested	Not tested	Not tested	<=0.25	S	Not tested	Not tested	<=1	S	1	S	16	S	Not tested	Not tested	<=1
23123_7#151	ICP095	Pseudomonas aeruginosa	2130	Rectal swab	2016-10-05	ICU275	Negative	Negative	N/A	N/A	ICU_Study_2016	ERR2719436	No	N210	Not tested	Not tested	<=1	S	Not tested	Not tested	<=2	S	Not tested	Not tested	Not tested	Not tested	2	I	Not tested	Not tested	Not tested	Not tested	Not tested	Not tested	Not tested	Not tested	<=0.25	S	Not tested	Not tested	2	S	<=0.25	S	<=4	S	Not tested	Not tested	<=1
23123_7#127	ICP068	Pseudomonas aeruginosa	308~	Rectal swab	2016-09-19	ICU192	Negative	Negative	N/A	N/A	ICU_Study_2016	ERR2719412	No	N210	Not tested	Not tested	16	R	Not tested	Not tested	<=2	S	Not tested	Not tested	Not tested	Not tested	>=64	R	Not tested	Not tested	Not tested	Not tested	Not tested	Not tested	Not tested	Not tested	.5	S	Not tested	Not tested	<=1	S	>=16	R	32	R	Not tested	Not tested	<=1
23123_7#123	ICP062	Pseudomonas aeruginosa	155	Sputum	2016-09-12	ICU215	Negative	Negative	N/A	N/A	ICU_Study_2016	ERR2719408	No	N210	Not tested	Not tested	16	R	Not tested	Not tested	<=2	S	Not tested	Not tested	Not tested	Not tested	>=64	R	Not tested	Not tested	Not tested	Not tested	Not tested	Not tested	Not tested	Not tested	<=0.25	S	Not tested	Not tested	<=1	S	>=16	R	64	R	Not tested	Not tested	<=1
23123_7#133	ICP075	Pseudomonas aeruginosa	155	Sputum	2016-09-26	ICU215	Negative	Negative	N/A	N/A	ICU_Study_2016	ERR2719418	No	N210	Not tested	Not tested	>=64	R	Not tested	Not tested	<=2	S	Not tested	Not tested	Not tested	Not tested	>=64	R	Not tested	Not tested	Not tested	Not tested	Not tested	Not tested	Not tested	Not tested	<=0.25	S	Not tested	Not tested	<=1	S	>=16	R	>=128	R	Not tested	Not tested	<=1
23123_7#28	IES036	Escherichia coli	88	Urine	2016-07-29	ICU092	Negative	Negative	N/A	N/A	ICU_Study_2016	ERR2719315	No	N206	<=1	S	<=1	S	4	S	<=2	S	<=2	S	>=32	R	<=1	S	<=2	S	<=1	S	<=4	S	4	S	<=0.25	S	<=0.5	S	<=1	S	<=0.25	S	>=128	R	<=0.5	S	<=1
23123_7#54	IES035	Escherichia coli	10	Rectal swab	2016-07-28	ICU098	CTX-M-15	Negative	N/A	N/A	ICU_Study_2016	ERR2719341	No	N206	>=64	R	2	I	>=64	R	<=2	S	4	S	>=32	R	2	I	>=64	R	<=1	S	<=4	S	>=64	R	2	R	<=0.5	S	<=1	S	<=0.25	S	<=4	S	<=0.5	S	<=1
23123_7#45	ICP049	Escherichia coli	167	Faeces	2016-08-18	ICU099	Negative	Negative	N/A	N/A	ICU_Study_2016	ERR2719332	No	N206	8	R	2	I	>=64	R	<=2	S	16	R	>=32	R	2	I	>=64	R	2	I	>=64	R	>=64	R	>=4	R	<=0.5	S	<=1	S	<=0.25	S	>=128	R	<=0.5	S	<=1
23123_7#46	IES078	Escherichia coli	167	Rectal swab	2016-08-16	ICU099	Negative	Negative	N/A	N/A	ICU_Study_2016	ERR2719333	No	N206	8	R	2	I	>=64	R	<=2	S	16	R	>=32	R	2	I	>=64	R	2	I	>=64	R	>=64	R	>=4	R	<=0.5	S	<=1	S	<=0.25	S	>=128	R	<=0.5	S	<=1
21565_1#9	IES065	Klebsiella pneumoniae	251	Faeces	2016-08-12	ICU099	CTX-M-15	Negative	Absent	Absent	ICU_Study_2016	ERR2681447	No	N206	8	R	4	I	>=64	R	<=2	S	16	R	>=32	R	2	I	>=64	R	<=1	S	<=4	S	>=64	R	1	I	<=0.5	S	>=16	R	<=0.25	S	8	S	<=0.5	S	>=16
23123_7#157	ICP101	Pseudomonas aeruginosa	155	Sputum	2016-10-10	ICU215	Negative	Negative	N/A	N/A	ICU_Study_2016	ERR2719442	No	N210	Not tested	Not tested	>=64	R	Not tested	Not tested	<=2	S	Not tested	Not tested	Not tested	Not tested	>=64	R	Not tested	Not tested	Not tested	Not tested	Not tested	Not tested	Not tested	Not tested	<=0.25	S	Not tested	Not tested	<=1	S	>=16	R	>=128	R	Not tested	Not tested	<=1
23123_7#95	ICP026	Pseudomonas aeruginosa	235	Sputum	2016-07-18	ICU080	Negative	blaIMP26	N/A	N/A	ICU_Study_2016	ERR2719380	No	N210	Not tested	Not tested	>=64	R	Not tested	Not tested	<=2	S	Not tested	Not tested	Not tested	Not tested	>=64	R	Not tested	Not tested	Not tested	Not tested	Not tested	Not tested	Not tested	Not tested	<=0.25	S	Not tested	Not tested	<=1	S	1	S	>=128	R	Not tested	Not tested	<=1
23123_7#215	IES063	Pseudomonas aeruginosa	244	Sputum	2016-08-10	ICU117	Negative	Negative	N/A	N/A	ICU_Study_2016	ERR2719500	No	N210	Not tested	Not tested	>=64	R	Not tested	Not tested	<=2	S	Not tested	Not tested	Not tested	Not tested	>=64	R	Not tested	Not tested	Not tested	Not tested	Not tested	Not tested	Not tested	Not tested	<=0.25	S	Not tested	Not tested	<=1	S	1	S	>=128	R	Not tested	Not tested	<=1
ICP181_Min	ICP181	Klebsiella pneumoniae	78	Urine	2017-06-12	ICU118	CTX-M-15	blaNDM1	ybt 14	ICEKp5	Ongoing_CPE	not found	Yes	N206	>=64	R	>=64	R	>=64	R	>=64	R	>=32	R	>=32	R	>=64	R	>=64	R	>=64	R	>=64	R	>=64	R	>=4	R	>=8	R	>=16	R	>=16	R	>=128	R	4	R	>=16
23123_7#115	ICP053	Pseudomonas aeruginosa	244	Sputum	2016-09-04	ICU206	Negative	Negative	N/A	N/A	ICU_Study_2016	ERR2719400	No	N210	Not tested	Not tested	2	S	Not tested	Not tested	<=2	S	Not tested	Not tested	Not tested	Not tested	2	I	Not tested	Not tested	Not tested	Not tested	Not tested	Not tested	Not tested	Not tested	<=0.25	S	Not tested	Not tested	2	S	1	S	8	S	Not tested	Not tested	<=1
23123_7#198	IES023	Pseudomonas aeruginosa	253	Sputum	2016-07-04	ICU050	Negative	Negative	N/A	N/A	ICU_Study_2016	ERR2719483	No	N210	Not tested	Not tested	<=1	S	Not tested	Not tested	<=2	S	Not tested	Not tested	Not tested	Not tested	<=1	S	Not tested	Not tested	Not tested	Not tested	Not tested	Not tested	Not tested	Not tested	1	I	Not tested	Not tested	<=1	S	1	S	<=4	S	Not tested	Not tested	<=1
23123_7#200	IES025	Pseudomonas aeruginosa	253	Sputum	2016-07-08	ICU057	Negative	Negative	N/A	N/A	ICU_Study_2016	ERR2719485	No	N210	Not tested	Not tested	4	S	Not tested	Not tested	<=2	S	Not tested	Not tested	Not tested	Not tested	4	I	Not tested	Not tested	Not tested	Not tested	Not tested	Not tested	Not tested	Not tested	<=0.25	S	Not tested	Not tested	<=1	S	1	S	64	R	Not tested	Not tested	<=1
23123_7#97	ICP030	Pseudomonas aeruginosa	253	Sputum	2016-07-22	ICU062	Negative	Negative	N/A	N/A	ICU_Study_2016	ERR2719382	No	N210	Not tested	Not tested	16	R	Not tested	Not tested	<=2	S	Not tested	Not tested	Not tested	Not tested	>=64	R	Not tested	Not tested	Not tested	Not tested	Not tested	Not tested	Not tested	Not tested	<=0.25	S	Not tested	Not tested	<=1	S	>=16	R	32	R	Not tested	Not tested	<=1
23123_7#204	IES049	Pseudomonas aeruginosa	253	Sputum	2016-08-02	ICU084	Negative	Negative	N/A	N/A	ICU_Study_2016	ERR2719489	No	N210	Not tested	Not tested	16	R	Not tested	Not tested	<=2	S	Not tested	Not tested	Not tested	Not tested	>=64	R	Not tested	Not tested	Not tested	Not tested	Not tested	Not tested	Not tested	Not tested	.5	S	Not tested	Not tested	<=1	S	>=16	R	32	R	Not tested	Not tested	<=1
23123_7#105	ICP039	Pseudomonas aeruginosa	253	Sputum	2016-08-12	ICU084	Negative	Negative	N/A	N/A	ICU_Study_2016	ERR2719390	No	N210	Not tested	Not tested	16	R	Not tested	Not tested	<=2	S	Not tested	Not tested	Not tested	Not tested	>=64	R	Not tested	Not tested	Not tested	Not tested	Not tested	Not tested	Not tested	Not tested	2	R	Not tested	Not tested	<=1	S	>=16	R	32	R	Not tested	Not tested	<=1
23123_7#216	IES089	Pseudomonas aeruginosa	253	Sputum	2016-08-29	ICU084	Negative	Negative	N/A	N/A	ICU_Study_2016	ERR2719501	No	N210	Not tested	Not tested	16	R	Not tested	Not tested	<=2	S	Not tested	Not tested	Not tested	Not tested	>=64	R	Not tested	Not tested	Not tested	Not tested	Not tested	Not tested	Not tested	Not tested	1	I	Not tested	Not tested	<=1	S	>=16	R	>=128	R	Not tested	Not tested	<=1
23123_7#122	ICP061	Pseudomonas aeruginosa	253	Sputum	2016-09-12	ICU084	Negative	Negative	N/A	N/A	ICU_Study_2016	ERR2719407	No	N210	Not tested	Not tested	16	R	Not tested	Not tested	<=2	S	Not tested	Not tested	Not tested	Not tested	>=64	R	Not tested	Not tested	Not tested	Not tested	Not tested	Not tested	Not tested	Not tested	<=0.25	S	Not tested	Not tested	<=1	S	>=16	R	32	R	Not tested	Not tested	<=1
23123_7#153	ICP097	Pseudomonas aeruginosa	253	Sputum	2016-10-10	ICU084	Negative	Negative	N/A	N/A	ICU_Study_2016	ERR2719438	No	N210	Not tested	Not tested	8	S	Not tested	Not tested	<=2	S	Not tested	Not tested	Not tested	Not tested	>=64	R	Not tested	Not tested	Not tested	Not tested	Not tested	Not tested	Not tested	Not tested	>=4	R	Not tested	Not tested	4	S	>=16	R	32	R	Not tested	Not tested	<=1
23123_7#164	ICP109	Pseudomonas aeruginosa	253	Sputum	2016-10-17	ICU084	Negative	Negative	N/A	N/A	ICU_Study_2016	ERR2719449	No	N210	Not tested	Not tested	4	S	Not tested	Not tested	4	S	Not tested	Not tested	Not tested	Not tested	>=64	R	Not tested	Not tested	Not tested	Not tested	Not tested	Not tested	Not tested	Not tested	.5	S	Not tested	Not tested	4	S	>=16	R	32	R	Not tested	Not tested	<=1
23123_7#29	IES066	Escherichia coli	1641	Rectal swab	2016-08-15	ICU157	CTX-M-15	Negative	N/A	N/A	ICU_Study_2016	ERR2719316	No	N206	>=64	R	16	R	>=64	R	16	I	>=32	R	>=32	R	>=64	R	>=64	R	>=64	R	<=4	S	>=64	R	1	I	<=0.5	S	>=16	R	<=0.25	S	8	S	<=0.5	S	>=16
23123_7#56	IES091	Escherichia coli	73	Faeces	2016-09-05	ICU158	Negative	Negative	N/A	N/A	ICU_Study_2016	ERR2719343	No	N206	<=1	S	4	I	4	S	<=2	S	>=32	R	>=32	R	<=1	S	>=64	R	<=1	S	<=4	S	4	S	<=0.25	S	<=0.5	S	<=1	S	<=0.25	S	>=128	R	<=0.5	S	<=1
22984_8#332	IES080	Klebsiella pneumoniae	323	Sputum	2016-08-19	ICU168	CTX-M-15	Negative	Absent	Absent	ICU_Study_2016	ERR2693415	No	N206	>=64	R	4	I	>=64	R	<=2	S	16	R	>=32	R	16	R	>=64	R	2	I	<=4	S	>=64	R	1	I	<=0.5	S	>=16	R	<=0.25	S	16	I	2	I	>=16
22984_8#333	IES079	Klebsiella pneumoniae	323	Urine	2016-08-19	ICU168	CTX-M-15	Negative	Absent	Absent	ICU_Study_2016	ERR2693416	No	N206	>=64	R	16	R	>=64	R	4	S	16	R	>=32	R	16	R	>=64	R	2	I	<=4	S	>=64	R	1	I	<=0.5	S	>=16	R	<=0.25	S	16	I	1	S	>=16
22984_8#330	IES084	Klebsiella pneumoniae	323	Rectal swab	2016-08-25	ICU168	CTX-M-15	Negative	Absent	Absent	ICU_Study_2016	ERR2693413	No	N206	>=64	R	4	I	>=64	R	<=2	S	16	R	>=32	R	16	R	>=64	R	2	I	<=4	S	>=64	R	1	I	<=0.5	S	>=16	R	<=0.25	S	16	I	2	I	>=16
21565_1#6	IES077	Klebsiella pneumoniae	323	Rectal swab	2016-08-19	ICU168	CTX-M-15	Negative	Absent	Absent	ICU_Study_2016	ERR2681444	No	N206	>=64	R	8	R	>=64	R	<=2	S	16	R	>=32	R	16	R	>=64	R	2	I	<=4	S	>=64	R	1	I	<=0.5	S	>=16	R	<=0.25	S	16	I	1	S	>=16
23123_7#30	IES086	Escherichia coli	131	Faeces	2016-08-30	ICU174	CTX-M-15	Negative	N/A	N/A	ICU_Study_2016	ERR2719317	No	N206	>=64	R	>=64	R	>=64	R	8	S	>=32	R	>=32	R	>=64	R	>=64	R	>=64	R	16	I	>=64	R	>=4	R	<=0.5	S	<=1	S	<=0.25	S	64	R	<=0.5	S	>=16
23123_7#55	IES081	Escherichia coli	131	Urine	2016-08-23	ICU174	CTX-M-15	Negative	N/A	N/A	ICU_Study_2016	ERR2719342	No	N206	>=64	R	16	R	>=64	R	16	I	16	R	>=32	R	>=64	R	>=64	R	8	R	<=4	S	>=64	R	>=4	R	<=0.5	S	<=1	S	<=0.25	S	<=4	S	<=0.5	S	>=16
23123_7#163	ICP108	Pseudomonas aeruginosa	253	Sputum	2016-10-24	ICU084	Negative	Negative	N/A	N/A	ICU_Study_2016	ERR2719448	No	N210	Not tested	Not tested	4	S	Not tested	Not tested	<=2	S	Not tested	Not tested	Not tested	Not tested	16	I	Not tested	Not tested	Not tested	Not tested	Not tested	Not tested	Not tested	Not tested	<=0.25	S	Not tested	Not tested	4	S	>=16	R	16	S	Not tested	Not tested	<=1
23123_7#172	ICP121	Pseudomonas aeruginosa	253	Sputum	2016-11-14	ICU084	Negative	Negative	N/A	N/A	ICU_Study_2016	ERR2719457	No	N210	Not tested	Not tested	16	R	Not tested	Not tested	8	S	Not tested	Not tested	Not tested	Not tested	>=64	R	Not tested	Not tested	Not tested	Not tested	Not tested	Not tested	Not tested	Not tested	>=4	R	Not tested	Not tested	4	S	>=16	R	64	R	Not tested	Not tested	<=1
23123_7#178	ICP127	Pseudomonas aeruginosa	253	Sputum	2016-11-21	ICU084	Negative	Negative	N/A	N/A	ICU_Study_2016	ERR2719463	No	N210	Not tested	Not tested	16	R	Not tested	Not tested	8	S	Not tested	Not tested	Not tested	Not tested	>=64	R	Not tested	Not tested	Not tested	Not tested	Not tested	Not tested	Not tested	Not tested	>=4	R	Not tested	Not tested	4	S	>=16	R	32	R	Not tested	Not tested	<=1
23123_7#182	ICP132	Pseudomonas aeruginosa	253	Sputum	2016-11-28	ICU084	Negative	Negative	N/A	N/A	ICU_Study_2016	ERR2719467	No	N210	Not tested	Not tested	16	R	Not tested	Not tested	8	S	Not tested	Not tested	Not tested	Not tested	>=64	R	Not tested	Not tested	Not tested	Not tested	Not tested	Not tested	Not tested	Not tested	>=4	R	Not tested	Not tested	4	S	>=16	R	64	R	Not tested	Not tested	<=1
23123_7#103	ICP037	Pseudomonas aeruginosa	253	Sputum	2016-08-12	ICU086	Negative	Negative	N/A	N/A	ICU_Study_2016	ERR2719388	No	N210	Not tested	Not tested	4	S	Not tested	Not tested	<=2	S	Not tested	Not tested	Not tested	Not tested	4	I	Not tested	Not tested	Not tested	Not tested	Not tested	Not tested	Not tested	Not tested	<=0.25	S	Not tested	Not tested	<=1	S	1	S	8	S	Not tested	Not tested	<=1
23123_7#107	ICP041	Pseudomonas aeruginosa	253	Sputum	2016-08-16	ICU086	Negative	Negative	N/A	N/A	ICU_Study_2016	ERR2719392	No	N210	Not tested	Not tested	4	S	Not tested	Not tested	<=2	S	Not tested	Not tested	Not tested	Not tested	4	I	Not tested	Not tested	Not tested	Not tested	Not tested	Not tested	Not tested	Not tested	<=0.25	S	Not tested	Not tested	<=1	S	1	S	8	S	Not tested	Not tested	<=1
23123_7#212	IES059	Pseudomonas aeruginosa	253	Sputum	2016-08-05	ICU086	Negative	Negative	N/A	N/A	ICU_Study_2016	ERR2719497	No	N210	Not tested	Not tested	8	S	Not tested	Not tested	<=2	S	Not tested	Not tested	Not tested	Not tested	16	I	Not tested	Not tested	Not tested	Not tested	Not tested	Not tested	Not tested	Not tested	<=0.25	S	Not tested	Not tested	<=1	S	1	S	32	R	Not tested	Not tested	<=1
23123_7#206	IES051	Pseudomonas aeruginosa	298	Sputum	2016-08-01	ICU052	Negative	Negative	N/A	N/A	ICU_Study_2016	ERR2719491	No	N210	Not tested	Not tested	16	R	Not tested	Not tested	<=2	S	Not tested	Not tested	Not tested	Not tested	16	I	Not tested	Not tested	Not tested	Not tested	Not tested	Not tested	Not tested	Not tested	<=0.25	S	Not tested	Not tested	2	S	>=16	R	>=128	R	Not tested	Not tested	<=1
23123_7#184	ICP135	Pseudomonas aeruginosa	308	Sputum	2016-12-05	ICU192	Negative	Negative	N/A	N/A	ICU_Study_2016	ERR2719469	No	N210	Not tested	Not tested	4	S	Not tested	Not tested	<=2	S	Not tested	Not tested	Not tested	Not tested	16	I	Not tested	Not tested	Not tested	Not tested	Not tested	Not tested	Not tested	Not tested	<=0.25	S	Not tested	Not tested	4	S	>=16	R	64	R	Not tested	Not tested	<=1
23123_7#137	ICP081	Pseudomonas aeruginosa	309	Sputum	2016-09-27	ICU127	Negative	Negative	N/A	N/A	ICU_Study_2016	ERR2719422	No	N210	Not tested	Not tested	>=64	R	Not tested	Not tested	<=2	S	Not tested	Not tested	Not tested	Not tested	>=64	R	Not tested	Not tested	Not tested	Not tested	Not tested	Not tested	Not tested	Not tested	<=0.25	S	Not tested	Not tested	<=1	S	<=0.25	S	>=128	R	Not tested	Not tested	<=1
23123_7#185	ICP136	Pseudomonas aeruginosa	532	Sputum	2016-12-05	ICU395	Negative	Negative	N/A	N/A	ICU_Study_2016	ERR2719470	No	N210	Not tested	Not tested	4	S	Not tested	Not tested	<=2	S	Not tested	Not tested	Not tested	Not tested	32	R	Not tested	Not tested	Not tested	Not tested	Not tested	Not tested	Not tested	Not tested	<=0.25	S	Not tested	Not tested	<=1	S	>=16	R	16	S	Not tested	Not tested	<=1
23123_7#174	ICP123	Pseudomonas aeruginosa	620	Sputum	2016-11-14	ICU361	Negative	Negative	N/A	N/A	ICU_Study_2016	ERR2719459	No	N210	Not tested	Not tested	4	S	Not tested	Not tested	<=2	S	Not tested	Not tested	Not tested	Not tested	8	I	Not tested	Not tested	Not tested	Not tested	Not tested	Not tested	Not tested	Not tested	<=0.25	S	Not tested	Not tested	<=1	S	.5	S	8	S	Not tested	Not tested	<=1
23123_7#121	ICP060	Pseudomonas aeruginosa	773	Sputum	2016-09-12	ICU192	Negative	Negative	N/A	N/A	ICU_Study_2016	ERR2719406	No	N210	Not tested	Not tested	16	R	Not tested	Not tested	<=2	S	Not tested	Not tested	Not tested	Not tested	16	I	Not tested	Not tested	Not tested	Not tested	Not tested	Not tested	Not tested	Not tested	<=0.25	S	Not tested	Not tested	2	S	1	S	>=128	R	Not tested	Not tested	<=1
23123_7#162	ICP107	Pseudomonas aeruginosa	773	Sputum	2016-10-18	ICU192	Negative	Negative	N/A	N/A	ICU_Study_2016	ERR2719447	No	N210	Not tested	Not tested	16	R	Not tested	Not tested	<=2	S	Not tested	Not tested	Not tested	Not tested	32	R	Not tested	Not tested	Not tested	Not tested	Not tested	Not tested	Not tested	Not tested	<=0.25	S	Not tested	Not tested	2	S	>=16	R	>=128	R	Not tested	Not tested	<=1
23123_7#220	IES157	Pseudomonas aeruginosa	773	Sputum	2016-12-12	ICU192	Negative	Negative	N/A	N/A	ICU_Study_2016	ERR2719505	No	N210	Not tested	Not tested	>=64	R	Not tested	Not tested	<=2	S	Not tested	Not tested	Not tested	Not tested	>=64	R	Not tested	Not tested	Not tested	Not tested	Not tested	Not tested	Not tested	Not tested	<=0.25	S	Not tested	Not tested	4	S	8	I	>=128	R	Not tested	Not tested	<=1
23123_7#220	IES157	Pseudomonas aeruginosa	773	Sputum	2016-12-12	ICU192	Negative	Negative	N/A	N/A	ICU_Study_2016	ERR2719505	No	N210	Not tested	Not tested	>=64	R	Not tested	Not tested	<=2	S	Not tested	Not tested	Not tested	Not tested	>=64	R	Not tested	Not tested	Not tested	Not tested	Not tested	Not tested	Not tested	Not tested	<=0.25	S	Not tested	Not tested	4	S	8	I	>=128	R	Not tested	Not tested	<=1
23123_7#168	ICP114	Pseudomonas aeruginosa	1182	Sputum	2016-10-31	ICU318	Negative	Negative	N/A	N/A	ICU_Study_2016	ERR2719453	No	N210	Not tested	Not tested	4	S	Not tested	Not tested	>=64	R	Not tested	Not tested	Not tested	Not tested	>=64	R	Not tested	Not tested	Not tested	Not tested	Not tested	Not tested	Not tested	Not tested	2	R	Not tested	Not tested	>=16	R	>=16	R	>=128	R	Not tested	Not tested	8
23123_7#188	IES003	Pseudomonas aeruginosa	2472	Sputum	2016-06-21	ICU002	Negative	Negative	N/A	N/A	ICU_Study_2016	ERR2719473	No	N210	Not tested	Not tested	8	S	Not tested	Not tested	<=2	S	Not tested	Not tested	Not tested	Not tested	16	I	Not tested	Not tested	Not tested	Not tested	Not tested	Not tested	Not tested	Not tested	>=4	R	Not tested	Not tested	<=1	S	8	I	32	R	Not tested	Not tested	<=1
23123_7#196	IES018	Pseudomonas aeruginosa	244~	Sputum	2016-06-28	ICU035	Negative	Negative	N/A	N/A	ICU_Study_2016	ERR2719481	No	N210	Not tested	Not tested	4	S	Not tested	Not tested	<=2	S	Not tested	Not tested	Not tested	Not tested	>=64	R	Not tested	Not tested	Not tested	Not tested	Not tested	Not tested	Not tested	Not tested	.5	S	Not tested	Not tested	<=1	S	>=16	R	32	R	Not tested	Not tested	<=1
23123_7#31	IES088	Escherichia coli	131	Rectal swab	2016-08-30	ICU195	CTX-M-15	Negative	N/A	N/A	ICU_Study_2016	ERR2719318	No	N206	>=64	R	16	R	>=64	R	<=2	S	16	R	>=32	R	>=64	R	>=64	R	>=64	R	8	S	>=64	R	<=0.25	S	<=0.5	S	<=1	S	<=0.25	S	<=4	S	<=0.5	S	<=1
23123_7#173	ICP122	Pseudomonas aeruginosa	260~	Sputum	2016-11-14	ICU118	Negative	Negative	N/A	N/A	ICU_Study_2016	ERR2719458	No	N210	Not tested	Not tested	>=64	R	Not tested	Not tested	>=64	R	Not tested	Not tested	Not tested	Not tested	>=64	R	Not tested	Not tested	Not tested	Not tested	Not tested	Not tested	Not tested	Not tested	1	I	Not tested	Not tested	>=16	R	8	I	>=128	R	Not tested	Not tested	8
23123_7#131	ICP072	Pseudomonas aeruginosa	132	Tracheal aspirate	2016-09-11	ICU125	Negative	Negative	N/A	N/A	ICU_Study_2016	ERR2719416	No	N210	Not tested	Not tested	>=64	R	Not tested	Not tested	>=64	R	Not tested	Not tested	Not tested	Not tested			Not tested	Not tested	Not tested	Not tested	Not tested	Not tested	Not tested	Not tested	2	R	Not tested	Not tested	>=16	R			>=128	R	Not tested	Not tested	>=16
23123_7#119	ICP058	Pseudomonas aeruginosa	155	Tracheal aspirate	2016-09-08	ICU215	Negative	Negative	N/A	N/A	ICU_Study_2016	ERR2719404	No	N210	Not tested	Not tested	32	R	Not tested	Not tested	<=2	S	Not tested	Not tested	Not tested	Not tested	16	I	Not tested	Not tested	Not tested	Not tested	Not tested	Not tested	Not tested	Not tested	<=0.25	S	Not tested	Not tested	<=1	S	1	S	>=128	R	Not tested	Not tested	<=1
23123_7#130	ICP071	Pseudomonas aeruginosa	155	Tracheal aspirate	2016-09-19	ICU215	Negative	Negative	N/A	N/A	ICU_Study_2016	ERR2719415	No	N210	Not tested	Not tested	>=64	R	Not tested	Not tested	<=2	S	Not tested	Not tested	Not tested	Not tested	16	I	Not tested	Not tested	Not tested	Not tested	Not tested	Not tested	Not tested	Not tested	<=0.25	S	Not tested	Not tested	<=1	S	>=16	R	>=128	R	Not tested	Not tested	<=1
23123_7#149	ICP093	Pseudomonas aeruginosa	155	Tracheal aspirate	2016-10-03	ICU215	Negative	Negative	N/A	N/A	ICU_Study_2016	ERR2719434	No	N210	Not tested	Not tested	>=64	R	Not tested	Not tested	<=2	S	Not tested	Not tested	Not tested	Not tested	32	R	Not tested	Not tested	Not tested	Not tested	Not tested	Not tested	Not tested	Not tested	<=0.25	S	Not tested	Not tested	<=1	S	>=16	R	>=128	R	Not tested	Not tested	<=1
23123_7#211	IES058	Pseudomonas aeruginosa	253	Tracheal aspirate	2016-08-05	ICU084	Negative	Negative	N/A	N/A	ICU_Study_2016	ERR2719496	No	N210	Not tested	Not tested	16	R	Not tested	Not tested	<=2	S	Not tested	Not tested	Not tested	Not tested	>=64	R	Not tested	Not tested	Not tested	Not tested	Not tested	Not tested	Not tested	Not tested	.5	S	Not tested	Not tested	<=1	S	>=16	R	32	R	Not tested	Not tested	<=1
23123_7#113	ICP051	Pseudomonas aeruginosa	253	Tracheal aspirate	2016-08-23	ICU084	Negative	Negative	N/A	N/A	ICU_Study_2016	ERR2719398	No	N210	Not tested	Not tested	4	S	Not tested	Not tested	<=2	S	Not tested	Not tested	Not tested	Not tested	>=64	R	Not tested	Not tested	Not tested	Not tested	Not tested	Not tested	Not tested	Not tested	.5	S	Not tested	Not tested	<=1	S	>=16	R	64	R	Not tested	Not tested	<=1
23123_7#116	ICP055	Pseudomonas aeruginosa	253	Tracheal aspirate	2016-09-05	ICU084	Negative	Negative	N/A	N/A	ICU_Study_2016	ERR2719401	No	N210	Not tested	Not tested	16	R	Not tested	Not tested	<=2	S	Not tested	Not tested	Not tested	Not tested	>=64	R	Not tested	Not tested	Not tested	Not tested	Not tested	Not tested	Not tested	Not tested	.5	S	Not tested	Not tested	<=1	S	>=16	R	>=128	R	Not tested	Not tested	<=1
23123_7#126	ICP067	Pseudomonas aeruginosa	253	Tracheal aspirate	2016-09-19	ICU084	Negative	Negative	N/A	N/A	ICU_Study_2016	ERR2719411	No	N210	Not tested	Not tested	16	R	Not tested	Not tested	<=2	S	Not tested	Not tested	Not tested	Not tested	>=64	R	Not tested	Not tested	Not tested	Not tested	Not tested	Not tested	Not tested	Not tested	<=0.25	S	Not tested	Not tested	<=1	S	>=16	R	64	R	Not tested	Not tested	<=1
23123_7#145	ICP089	Pseudomonas aeruginosa	253	Tracheal aspirate	2016-10-03	ICU084	Negative	Negative	N/A	N/A	ICU_Study_2016	ERR2719430	No	N210	Not tested	Not tested	16	R	Not tested	Not tested	<=2	S	Not tested	Not tested	Not tested	Not tested	>=64	R	Not tested	Not tested	Not tested	Not tested	Not tested	Not tested	Not tested	Not tested	2	R	Not tested	Not tested	<=1	S	>=16	R	32	R	Not tested	Not tested	<=1
23123_7#166	ICP112	Pseudomonas aeruginosa	253	Tracheal aspirate	2016-10-31	ICU084	Negative	Negative	N/A	N/A	ICU_Study_2016	ERR2719451	No	N210	Not tested	Not tested	16	R	Not tested	Not tested	<=2	S	Not tested	Not tested	Not tested	Not tested	16	I	Not tested	Not tested	Not tested	Not tested	Not tested	Not tested	Not tested	Not tested	<=0.25	S	Not tested	Not tested	4	S	>=16	R	>=128	R	Not tested	Not tested	<=1
23123_7#169	ICP116	Pseudomonas aeruginosa	253	Tracheal aspirate	2016-11-07	ICU084	Negative	Negative	N/A	N/A	ICU_Study_2016	ERR2719454	No	N210	Not tested	Not tested	16	R	Not tested	Not tested	4	S	Not tested	Not tested	Not tested	Not tested	>=64	R	Not tested	Not tested	Not tested	Not tested	Not tested	Not tested	Not tested	Not tested	2	R	Not tested	Not tested	4	S	>=16	R	>=128	R	Not tested	Not tested	<=1
23123_7#32	IES099	Escherichia coli	38	Rectal swab	2016-09-19	ICU226	CTX-M-15	Negative	N/A	N/A	ICU_Study_2016	ERR2719319	No	N206	>=64	R	<=1	S	>=64	R	<=2	S	16	R	>=32	R	2	I	>=64	R	2	I	16	I	>=64	R	1	I	<=0.5	S	>=16	R	<=0.25	S	<=4	S	<=0.5	S	8
23123_7#57	IES097	Escherichia coli	38	Rectal swab	2016-09-14	ICU226	CTX-M-15	Negative	N/A	N/A	ICU_Study_2016	ERR2719344	No	N206	8	R	<=1	S	>=64	R	<=2	S	16	R	>=32	R	2	I	>=64	R	2	I	16	I	>=64	R	<=0.25	S	<=0.5	S	>=16	R	<=0.25	S	<=4	S	<=0.5	S	8
22961_1#11	IES156	Pseudomonas aeruginosa	253	Tracheal aspirate	2016-12-12	ICU084	Negative	Negative	N/A	N/A	ICU_Study_2016	not found	No	N210	Not tested	Not tested	4	S	Not tested	Not tested	4	S	Not tested	Not tested	Not tested	Not tested	16	I	Not tested	Not tested	Not tested	Not tested	Not tested	Not tested	Not tested	Not tested	<=0.25	S	Not tested	Not tested	2	S	>=16	R	16	S	Not tested	Not tested	<=1
23123_7#112	ICP048	Pseudomonas aeruginosa	253	Tracheal aspirate	2016-08-17	ICU086	Negative	Negative	N/A	N/A	ICU_Study_2016	ERR2719397	No	N210	Not tested	Not tested	8	S	Not tested	Not tested	<=2	S	Not tested	Not tested	Not tested	Not tested	16	I	Not tested	Not tested	Not tested	Not tested	Not tested	Not tested	Not tested	Not tested	<=0.25	S	Not tested	Not tested	<=1	S	1	S	32	R	Not tested	Not tested	<=1
23123_7#99	ICP032	Pseudomonas aeruginosa	253	Tracheal aspirate	2016-07-29	ICU086	Negative	Negative	N/A	N/A	ICU_Study_2016	ERR2719384	No	N210	Not tested	Not tested	4	S	Not tested	Not tested	<=2	S	Not tested	Not tested	Not tested	Not tested	4	I	Not tested	Not tested	Not tested	Not tested	Not tested	Not tested	Not tested	Not tested	<=0.25	S	Not tested	Not tested	<=1	S	.5	S	8	S	Not tested	Not tested	<=1
23123_7#181	ICP131	Pseudomonas aeruginosa	253	Tracheal aspirate	2016-11-21	ICU398	Negative	Negative	N/A	N/A	ICU_Study_2016	ERR2719466	No	N210	Not tested	Not tested	4	S	Not tested	Not tested	<=2	S	Not tested	Not tested	Not tested	Not tested	16	I	Not tested	Not tested	Not tested	Not tested	Not tested	Not tested	Not tested	Not tested	<=0.25	S	Not tested	Not tested	<=1	S	<=0.25	S	<=4	S	Not tested	Not tested	<=1
23123_7#189	IES004	Pseudomonas aeruginosa	308	Tracheal aspirate	2016-06-21	ICU003	Negative	Negative	N/A	N/A	ICU_Study_2016	ERR2719474	No	N210	Not tested	Not tested	2	S	Not tested	Not tested	4	S	Not tested	Not tested	Not tested	Not tested	8	I	Not tested	Not tested	Not tested	Not tested	Not tested	Not tested	Not tested	Not tested	<=0.25	S	Not tested	Not tested	8	R	>=16	R	32	R	Not tested	Not tested	<=1
23123_7#139	ICP083	Pseudomonas aeruginosa	308	Tracheal aspirate	2016-09-26	ICU192	Negative	Negative	N/A	N/A	ICU_Study_2016	ERR2719424	No	N210	Not tested	Not tested	2	S	Not tested	Not tested	4	S	Not tested	Not tested	Not tested	Not tested	8	I	Not tested	Not tested	Not tested	Not tested	Not tested	Not tested	Not tested	Not tested	<=0.25	S	Not tested	Not tested	8	R	>=16	R	32	R	Not tested	Not tested	<=1
23123_7#224	ICP130	Pseudomonas aeruginosa	308	Tracheal aspirate	2016-11-22	ICU192	Negative	Negative	N/A	N/A	ICU_Study_2016	ERR2719509	No	N210	Not tested	Not tested	16	R	Not tested	Not tested	<=2	S	Not tested	Not tested	Not tested	Not tested	16	I	Not tested	Not tested	Not tested	Not tested	Not tested	Not tested	Not tested	Not tested	<=0.25	S	Not tested	Not tested	2	S	8	I	>=128	R	Not tested	Not tested	<=1
23123_7#140	ICP078	Pseudomonas aeruginosa	309	Tracheal aspirate	2016-09-21	ICU127	Negative	Negative	N/A	N/A	ICU_Study_2016	ERR2719425	No	N210	Not tested	Not tested	>=64	R	Not tested	Not tested	<=2	S	Not tested	Not tested	Not tested	Not tested	>=64	R	Not tested	Not tested	Not tested	Not tested	Not tested	Not tested	Not tested	Not tested	<=0.25	S	Not tested	Not tested	<=1	S	<=0.25	S	>=128	R	Not tested	Not tested	<=1
23123_7#190	IES006	Pseudomonas aeruginosa	532	Tracheal aspirate	2016-06-21	ICU006	Negative	Negative	N/A	N/A	ICU_Study_2016	ERR2719475	No	N210	Not tested	Not tested	4	S	Not tested	Not tested	<=2	S	Not tested	Not tested	Not tested	Not tested	32	R	Not tested	Not tested	Not tested	Not tested	Not tested	Not tested	Not tested	Not tested	2	R	Not tested	Not tested	<=1	S	>=16	R	8	S	Not tested	Not tested	<=1
23123_7#128	ICP069	Pseudomonas aeruginosa	773	Tracheal aspirate	2016-09-19	ICU192	Negative	Negative	N/A	N/A	ICU_Study_2016	ERR2719413	No	N210	Not tested	Not tested	16	R	Not tested	Not tested	<=2	S	Not tested	Not tested	Not tested	Not tested	16	I	Not tested	Not tested	Not tested	Not tested	Not tested	Not tested	Not tested	Not tested	<=0.25	S	Not tested	Not tested	2	S	8	I	>=128	R	Not tested	Not tested	<=1
23123_7#33	IES109	Escherichia coli	38	Faeces	2016-10-14	ICU299	CTX-M-15	Negative	N/A	N/A	ICU_Study_2016	ERR2719320	No	N206	>=64	R	16	R	>=64	R	4	S	16	R	>=32	R	32	R	>=64	R	8	R	16	I	>=64	R	>=4	R	<=0.5	S	<=1	S	<=0.25	S	8	S	<=0.5	S	>=16
23123_7#34	IES110	Escherichia coli	38	Faeces	2016-10-17	ICU299	CTX-M-15	Negative	N/A	N/A	ICU_Study_2016	ERR2719321	No	N206	>=64	R	>=64	R	>=64	R	16	I	>=32	R	>=32	R	>=64	R	>=64	R	>=64	R	>=64	R	>=64	R	>=4	R	>=8	R	4	I	4	I	>=128	R	<=0.5	S	>=16
23123_7#147	ICP091	Pseudomonas aeruginosa	773	Tracheal aspirate	2016-10-03	ICU192	Negative	Negative	N/A	N/A	ICU_Study_2016	ERR2719432	No	N210	Not tested	Not tested	16	R	Not tested	Not tested	<=2	S	Not tested	Not tested	Not tested	Not tested	16	I	Not tested	Not tested	Not tested	Not tested	Not tested	Not tested	Not tested	Not tested	<=0.25	S	Not tested	Not tested	2	S	8	I	>=128	R	Not tested	Not tested	<=1
23123_7#35	IES114	Escherichia coli	167	Faeces	2016-10-24	ICU319	Negative	Negative	N/A	N/A	ICU_Study_2016	ERR2719322	No	N206	8	R	16	R	>=64	R	<=2	S	>=32	R	>=32	R	16	R	>=64	R	16	R	>=64	R	>=64	R	>=4	R	<=0.5	S	<=1	S	<=0.25	S	>=128	R	2	I	<=1
23123_7#154	ICP098	Pseudomonas aeruginosa	773	Tracheal aspirate	2016-10-10	ICU192	Negative	Negative	N/A	N/A	ICU_Study_2016	ERR2719439	No	N210	Not tested	Not tested	>=64	R	Not tested	Not tested	16	I	Not tested	Not tested	Not tested	Not tested	16	I	Not tested	Not tested	Not tested	Not tested	Not tested	Not tested	Not tested	Not tested	<=0.25	S	Not tested	Not tested	4	S	8	I	>=128	R	Not tested	Not tested	<=1
21897_1#5	ICP152	Klebsiella pneumoniae	78	Rectal swab	2016-12-20	ICU326	CTX-M-15	blaNDM1	ybt 14	ICEKp5	ICU_Study_2016	ERR2681455	No	N206	>=64	R	>=64	R	>=64	R	>=64	R	>=32	R	>=32	R	>=64	R	>=64	R	>=64	R	>=64	R	>=64	R	>=4	R	>=8	R	>=16	R	>=16	R	>=128	R	>=8	R	>=16
23123_7#165	ICP111	Pseudomonas aeruginosa	1182	Tracheal aspirate	2016-10-26	ICU321	Negative	Negative	N/A	N/A	ICU_Study_2016	ERR2719450	No	N210	Not tested	Not tested	<=1	S	Not tested	Not tested	<=2	S	Not tested	Not tested	Not tested	Not tested	<=1	S	Not tested	Not tested	Not tested	Not tested	Not tested	Not tested	Not tested	Not tested	1	I	Not tested	Not tested	<=1	S	Failed	Failed	Failed	Failed	Not tested	Not tested	<=1
23123_7#134	ICP076	Pseudomonas aeruginosa	1907~	Tracheal aspirate	2016-09-24	ICU251	Negative	Negative	N/A	N/A	ICU_Study_2016	ERR2719419	No	N210	Not tested	Not tested	4	S	Not tested	Not tested	<=2	S	Not tested	Not tested	Not tested	Not tested	16	I	Not tested	Not tested	Not tested	Not tested	Not tested	Not tested	Not tested	Not tested	<=0.25	S	Not tested	Not tested	<=1	S	<=0.25	S	8	S	Not tested	Not tested	<=1
22984_8#356	IES125	Escherichia coli	2599	Blood	2016-11-15	ICU336	CTX-M-15	Negative	N/A	N/A	ICU_Study_2016	ERR2693439	No	N206	<=1	S	<=1	S	4	S	<=2	S	16	R	>=32	R	<=1	S	32	I	<=1	S	<=4	S	4	S	>=4	R	<=0.5	S	>=16	R	<=0.25	S	>=128	R	<=0.5	S	8
23123_7#36	IES120	Escherichia coli	2599	Faeces	2016-11-01	ICU336	CTX-M-15	Negative	N/A	N/A	ICU_Study_2016	ERR2719323	No	N206	32	R	16	R	>=64	R	8	S	>=32	R	>=32	R	16	R	>=64	R	2	I	<=4	S	>=64	R	>=4	R	<=0.5	S	>=16	R	<=0.25	S	64	R	<=0.5	S	>=16
23123_7#42	IES132	Escherichia coli	2599	Faeces	2016-11-14	ICU336	CTX-M-15	Negative	N/A	N/A	ICU_Study_2016	ERR2719329	No	N206	>=64	R	>=64	R	>=64	R	16	I	>=32	R	>=32	R	>=64	R	>=64	R	>=64	R	<=4	S	>=64	R	>=4	R	<=0.5	S	>=16	R	<=0.25	S	>=128	R	<=0.5	S	>=16
23123_7#43	IES137	Escherichia coli	2599	Faeces	2016-11-21	ICU336	CTX-M-15	Negative	N/A	N/A	ICU_Study_2016	ERR2719330	No	N206	>=64	R	16	R	>=64	R	16	I	>=32	R	>=32	R	>=64	R	>=64	R	>=64	R	<=4	S	>=64	R	>=4	R	<=0.5	S	>=16	R	<=0.25	S	64	R	<=0.5	S	>=16
23123_7#41	IES129	Escherichia coli	2599	Blood	2016-11-01	ICU336	CTX-M-15	Negative	N/A	N/A	ICU_Study_2016	ERR2719328	No	N206	>=64	R	16	R	>=64	R	32	R	>=32	R	>=32	R	>=64	R	>=64	R	>=64	R	<=4	S	>=64	R	>=4	R	<=0.5	S	>=16	R	<=0.25	S	>=128	R	<=0.5	S	>=16
23123_7#38	IES126	Escherichia coli	131	Blood	2016-11-01	ICU336	CTX-M-15	Negative	N/A	N/A	ICU_Study_2016	ERR2719325	No	N206	>=64	R	16	R	>=64	R	16	I	>=32	R	>=32	R	>=64	R	>=64	R	>=64	R	<=4	S	>=64	R	>=4	R	<=0.5	S	>=16	R	<=0.25	S	64	R	<=0.5	S	>=16
23123_7#39	IES127	Escherichia coli	131	Blood	2016-10-31	ICU336	CTX-M-15	Negative	N/A	N/A	ICU_Study_2016	ERR2719326	No	N206	>=64	R	16	R	>=64	R	32	R	>=32	R	>=32	R	>=64	R	>=64	R	>=64	R	<=4	S	>=64	R	>=4	R	<=0.5	S	>=16	R	<=0.25	S	>=128	R	<=0.5	S	>=16
23123_7#197	IES022	Pseudomonas aeruginosa	164	Urine	2016-07-04	ICU018	Negative	Negative	N/A	N/A	ICU_Study_2016	ERR2719482	No	N210	Not tested	Not tested	4	S	Not tested	Not tested	<=2	S	Not tested	Not tested	Not tested	Not tested	8	I	Not tested	Not tested	Not tested	Not tested	Not tested	Not tested	Not tested	Not tested	<=0.25	S	Not tested	Not tested	<=1	S	4	I	8	S	Not tested	Not tested	<=1
23123_7#37	IES121	Escherichia coli	69	Rectal swab	2016-11-04	ICU343	CTX-M-15	Negative	N/A	N/A	ICU_Study_2016	ERR2719324	No	N206	8	R	<=1	S	>=64	R	<=2	S	4	S	>=32	R	<=1	S	>=64	R	<=1	S	16	I	>=64	R	>=4	R	<=0.5	S	<=1	S	<=0.25	S	<=4	S	<=0.5	S	<=1
22984_8#357	IES133	Klebsiella pneumoniae	1540	Rectal swab	2016-11-14	ICU350	CTX-M-15	Negative	Absent	Absent	ICU_Study_2016	ERR2693440	No	N206	>=64	R	>=64	R	>=64	R	16	I	>=32	R	>=32	R	>=64	R	>=64	R	>=64	R	>=64	R	>=64	R	>=4	R	>=8	R	>=16	R	4	I	>=128	R	>=8	R	>=16
21565_1#11	IES123	Klebsiella pneumoniae	1540	Rectal swab	2016-11-08	ICU350	CTX-M-15	Negative	Absent	Absent	ICU_Study_2016	ERR2681449	No	N206	>=64	R	16	R	>=64	R	16	I	>=32	R	>=32	R	>=64	R	>=64	R	>=64	R	>=64	R	>=64	R	>=4	R	>=8	R	>=16	R	2	S	>=128	R	>=8	R	>=16
22984_8#292	IES124	Klebsiella pneumoniae	1540	Urine	2016-11-08	ICU350	CTX-M-15	Negative	Absent	Absent	ICU_Study_2016	ERR2693375	No	N206	>=64	R	16	R	>=64	R	4	S	>=32	R	>=32	R	16	R	>=64	R	2	I	<=4	S	>=64	R	2	R	<=0.5	S	>=16	R	<=0.25	S	32	R	<=0.5	S	>=16
23123_7#201	IES026	Pseudomonas aeruginosa	164	Urine	2016-07-12	ICU018	Negative	Negative	N/A	N/A	ICU_Study_2016	ERR2719486	No	N210	Not tested	Not tested	4	S	Not tested	Not tested	<=2	S	Not tested	Not tested	Not tested	Not tested	8	I	Not tested	Not tested	Not tested	Not tested	Not tested	Not tested	Not tested	Not tested	<=0.25	S	Not tested	Not tested	<=1	S	4	I	8	S	Not tested	Not tested	<=1
23123_7#218	IES151	Pseudomonas aeruginosa	253	Urine	2016-12-05	ICU084	Negative	Negative	N/A	N/A	ICU_Study_2016	ERR2719503	No	N210	Not tested	Not tested	16	R	Not tested	Not tested	8	S	Not tested	Not tested	Not tested	Not tested	>=64	R	Not tested	Not tested	Not tested	Not tested	Not tested	Not tested	Not tested	Not tested	>=4	R	Not tested	Not tested	4	S	>=16	R	64	R	Not tested	Not tested	<=1
23123_7#111	ICP047	Pseudomonas aeruginosa	253	Urine	2016-08-17	ICU086	Negative	Negative	N/A	N/A	ICU_Study_2016	ERR2719396	No	N210	Not tested	Not tested	4	S	Not tested	Not tested	<=2	S	Not tested	Not tested	Not tested	Not tested	4	I	Not tested	Not tested	Not tested	Not tested	Not tested	Not tested	Not tested	Not tested	<=0.25	S	Not tested	Not tested	<=1	S	1	S	8	S	Not tested	Not tested	<=1
22961_1#9	ICP125	Pseudomonas aeruginosa	395	Urine	2016-11-15	ICU369	Negative	Negative	N/A	N/A	ICU_Study_2016	not found	No	N210	Not tested	Not tested	4	S	Not tested	Not tested	<=2	S	Not tested	Not tested	Not tested	Not tested	2	I	Not tested	Not tested	Not tested	Not tested	Not tested	Not tested	Not tested	Not tested	<=0.25	S	Not tested	Not tested	<=1	S	1	S	16	S	Not tested	Not tested	<=1
23123_7#186	ICP143	Pseudomonas aeruginosa	446	Urine	2016-12-12	ICU419	Negative	Negative	N/A	N/A	ICU_Study_2016	ERR2719471	No	N210	Not tested	Not tested	2	S	Not tested	Not tested	<=2	S	Not tested	Not tested	Not tested	Not tested	2	I	Not tested	Not tested	Not tested	Not tested	Not tested	Not tested	Not tested	Not tested	<=0.25	S	Not tested	Not tested	<=1	S	<=0.25	S	<=4	S	Not tested	Not tested	<=1
23123_7#47	IES142	Escherichia coli	131	Rectal swab	2016-11-28	ICU388	CTX-M-15	Negative	N/A	N/A	ICU_Study_2016	ERR2719334	No	N206	>=64	R	4	I	>=64	R	8	S	>=32	R	>=32	R	4	I	>=64	R	<=1	S	32	I	>=64	R	>=4	R	<=0.5	S	<=1	S	<=0.25	S	64	R	<=0.5	S	>=16
23123_7#58	IES139	Escherichia coli	131	Rectal swab	2016-11-24	ICU388	CTX-M-15	Negative	N/A	N/A	ICU_Study_2016	ERR2719345	No	N206	>=64	R	4	I	>=64	R	8	S	>=32	R	>=32	R	4	I	>=64	R	<=1	S	32	I	>=64	R	>=4	R	<=0.5	S	<=1	S	<=0.25	S	16	I	<=0.5	S	>=16
23123_7#124	ICP064	Pseudomonas aeruginosa	926	Urine	2016-09-13	ICU127	Negative	Negative	N/A	N/A	ICU_Study_2016	ERR2719409	No	N210	Not tested	Not tested	4	S	Not tested	Not tested	4	S	Not tested	Not tested	Not tested	Not tested	>=64	R	Not tested	Not tested	Not tested	Not tested	Not tested	Not tested	Not tested	Not tested	<=0.25	S	Not tested	Not tested	<=1	S	>=16	R	32	R	Not tested	Not tested	<=1
23123_7#194	IES015	Pseudomonas aeruginosa	2472	Urine	2016-06-28	ICU002	Negative	Negative	N/A	N/A	ICU_Study_2016	ERR2719479	No	N210	Not tested	Not tested	8	S	Not tested	Not tested	<=2	S	Not tested	Not tested	Not tested	Not tested	16	I	Not tested	Not tested	Not tested	Not tested	Not tested	Not tested	Not tested	Not tested	>=4	R	Not tested	Not tested	<=1	S	>=16	R	32	R	Not tested	Not tested	2
23123_7#150	ICP094	Pseudomonas aeruginosa	155	Wound swab	2016-10-03	ICU215	Negative	Negative	N/A	N/A	ICU_Study_2016	ERR2719435	No	N210	Not tested	Not tested	>=64	R	Not tested	Not tested	<=2	S	Not tested	Not tested	Not tested	Not tested	>=64	R	Not tested	Not tested	Not tested	Not tested	Not tested	Not tested	Not tested	Not tested	<=0.25	S	Not tested	Not tested	<=1	S	>=16	R	>=128	R	Not tested	Not tested	<=1
23123_7#44	IES152	Escherichia coli	131	Urine	2016-12-07	ICU407	CTX-M-15	Negative	N/A	N/A	ICU_Study_2016	ERR2719331	No	N206	>=64	R	>=64	R	>=64	R	16	I	>=32	R	>=32	R	>=64	R	>=64	R	>=64	R	<=4	S	>=64	R	>=4	R	<=0.5	S	<=1	S	<=0.25	S	64	R	<=0.5	S	>=16
23123_7#48	IES143	Escherichia coli	131	Rectal swab	2016-11-28	ICU407	CTX-M-15	Negative	N/A	N/A	ICU_Study_2016	ERR2719335	No	N206	>=64	R	16	R	>=64	R	4	S	16	R	>=32	R	16	R	>=64	R	>=64	R	<=4	S	>=64	R	>=4	R	<=0.5	S	<=1	S	<=0.25	S	8	S	<=0.5	S	8
23123_7#49	IES144	Escherichia coli	131	Urine	2016-11-28	ICU407	CTX-M-15	Negative	N/A	N/A	ICU_Study_2016	ERR2719336	No	N206	>=64	R	16	R	>=64	R	4	S	16	R	>=32	R	16	R	>=64	R	>=64	R	<=4	S	>=64	R	>=4	R	<=0.5	S	<=1	S	<=0.25	S	<=4	S	<=0.5	S	8
23123_7#50	IES147	Escherichia coli	131	Rectal swab	2016-12-05	ICU407	CTX-M-15	Negative	N/A	N/A	ICU_Study_2016	ERR2719337	No	N206	>=64	R	>=64	R	>=64	R	16	I	>=32	R	>=32	R	>=64	R	>=64	R	>=64	R	<=4	S	>=64	R	>=4	R	<=0.5	S	<=1	S	<=0.25	S	>=128	R	<=0.5	S	>=16
22984_8#360	IES146	Klebsiella pneumoniae	307	Faeces	2016-12-01	ICU415	CTX-M-15	Negative	ybt 9	ICEKp3	ICU_Study_2016	ERR2693443	No	N206	>=64	R	8	R	>=64	R	<=2	S	16	R	>=32	R	16	R	>=64	R	2	I	<=4	S	>=64	R	>=4	R	<=0.5	S	<=1	S	<=0.25	S	<=4	S	<=0.5	S	<=1
23123_7#213	IES061	Pseudomonas aeruginosa	253	Wound swab	2016-08-05	ICU086	Negative	Negative	N/A	N/A	ICU_Study_2016	ERR2719498	No	N210	Not tested	Not tested	8	S	Not tested	Not tested	<=2	S	Not tested	Not tested	Not tested	Not tested	16	I	Not tested	Not tested	Not tested	Not tested	Not tested	Not tested	Not tested	Not tested	<=0.25	S	Not tested	Not tested	<=1	S	1	S	32	R	Not tested	Not tested	<=1
21565_1#12	ICP137	Klebsiella pneumoniae	78	Rectal swab	2016-12-03	ICU420	CTX-M-15	blaNDM1	ybt 14	ICEKp5	ICU_Study_2016	ERR2681450	No	N206	>=64	R	>=64	R	>=64	R	>=64	R	>=32	R	>=32	R	>=64	R	>=64	R	>=64	R	>=64	R	>=64	R	>=4	R	>=8	R	>=16	R	>=16	R	>=128	R	2	I	>=16
22984_8#346	ICP139	Klebsiella pneumoniae	78	Rectal swab	2016-12-12	ICU420	CTX-M-15	blaNDM1	ybt 14	ICEKp5	ICU_Study_2016	ERR2693429	No	N206	>=64	R	>=64	R	>=64	R	>=64	R	>=32	R	>=32	R	>=64	R	>=64	R	>=64	R	>=64	R	>=64	R	>=4	R	>=8	R	>=16	R	>=16	R	>=128	R	4	R	>=16
22984_8#348	ICP144	Klebsiella pneumoniae	78	Tracheal aspirate	2016-12-12	ICU420	CTX-M-15	blaNDM1	ybt 14	ICEKp5	ICU_Study_2016	ERR2693431	No	N206	>=64	R	>=64	R	>=64	R	>=64	R	>=32	R	>=32	R	>=64	R	>=64	R	>=64	R	>=64	R	>=64	R	>=4	R	>=8	R	>=16	R	>=16	R	>=128	R	4	R	>=16
22984_8#347	ICP140	Klebsiella pneumoniae	78	Wound swab	2016-12-12	ICU420	CTX-M-15	blaNDM1	ybt 14	ICEKp5	ICU_Study_2016	ERR2693430	No	N206	>=64	R	>=64	R	>=64	R	>=64	R	>=32	R	>=32	R	>=64	R	>=64	R	>=64	R	>=64	R	>=64	R	>=4	R	>=8	R	>=16	R	>=16	R	>=128	R	4	R	>=16
21565_1#10	ICP138	Klebsiella pneumoniae	78	Rectal swab	2016-12-09	ICU433	CTX-M-15	blaNDM1	ybt 14	ICEKp5	ICU_Study_2016	ERR2681448	No	N206	>=64	R	>=64	R	>=64	R	>=64	R	>=32	R	>=32	R	>=64	R	>=64	R	>=64	R	>=64	R	>=64	R	>=4	R	>=8	R	>=16	R	>=16	R	>=128	R	4	R	>=16
23123_7#51	IES164	Escherichia coli	38	Faeces	2016-12-19	ICU434	Negative	Negative	N/A	N/A	ICU_Study_2016	ERR2719338	No	N206	<=1	S	<=1	S	16	R	<=2	S	16	R	>=32	R	<=1	S	>=64	R	<=1	S	16	I	16	R	<=0.25	S	<=0.5	S	>=16	R	<=0.25	S	8	S	<=0.5	S	8
20486_1#1	IDA001	Klebsiella pneumoniae	78	Rectal swab	2016-06-27	IDA001	CTX-M-15	blaNDM1	ybt 14	ICEKp5	ICU_Study_2016	ERR2672815	No	N206	>=64	R	>=64	R	>=64	R	>=64	R	>=32	R	>=32	R	>=64	R	>=64	R	>=64	R	>=64	R	>=64	R	>=4	R	>=8	R	>=16	R	>=16	R	>=128	R	>=8	R	>=16
20486_1#2	IDA002	Klebsiella pneumoniae	78	Blood	2016-06-24	IDA002	CTX-M-15	blaNDM1	ybt 14	ICEKp5	ICU_Study_2016	ERR2672816	No	N206	>=64	R	>=64	R	>=64	R	32	R	>=32	R	>=32	R	>=64	R	>=64	R	>=64	R	>=64	R	>=64	R	>=4	R	>=8	R	>=16	R	>=16	R	>=128	R	4	R	>=16
25088_1#2	CPE033	Klebsiella pneumoniae	78	Sputum	2017-12-24	IDA002	CTX-M-15	blaNDM1	ybt 14	ICEKp5	ICU_Study_2016	not found	No	N206	>=64	R	>=64	R	>=64	R	>=64	R	>=32	R	>=32	R	>=64	R	>=64	R	>=64	R	>=64	R	>=64	R	>=4	R	>=8	R	>=16	R	>=16	R	>=128	R	>=8	R	>=16
25088_1#7	CPE034	Klebsiella pneumoniae	78	Blood	2017-12-26	IDA002	CTX-M-15	blaNDM1	ybt 14	ICEKp5	ICU_Study_2016	not found	No	N206	>=64	R	>=64	R	>=64	R	>=64	R	>=32	R	>=32	R	>=64	R	>=64	R	>=64	R	>=64	R	>=64	R	>=4	R	>=8	R	>=16	R	>=16	R	>=128	R	>=8	R	>=16
25088_1#8	CPE035	Klebsiella pneumoniae	78	Blood	2017-12-27	IDA002	CTX-M-15	blaNDM1	ybt 14	ICEKp5	ICU_Study_2016	not found	No	N206	>=64	R	>=64	R	>=64	R	>=64	R	>=32	R	>=32	R	>=64	R	>=64	R	>=64	R	>=64	R	>=64	R	>=4	R	>=8	R	>=16	R	>=16	R	>=128	R	>=8	R	>=16
20486_1#6	KPN001	Klebsiella pneumoniae	78	Blood	2016-07-11	L4001	CTX-M-15	blaNDM1	ybt 14	ICEKp5	ICU_Study_2016	ERR2672820	No	N206	>=64	R	>=64	R	>=64	R	>=64	R	>=32	R	>=32	R	>=64	R	>=64	R	>=64	R	>=64	R	>=64	R	>=4	R	>=8	R	>=16	R	>=16	R	>=128	R	>=8	R	>=16
20486_1#7	KPN002	Klebsiella pneumoniae	78	Blood	2016-07-09	NCCU001	CTX-M-15	blaNDM1	ybt unknown	Absent	ICU_Study_2016	ERR2672821	No	N206	>=64	R	>=64	R	>=64	R	>=64	R	>=32	R	>=32	R	>=64	R	>=64	R	>=64	R	>=64	R	>=64	R	>=4	R	>=8	R	>=16	R	>=16	R	>=128	R	>=8	R	>=16
21897_1#10	ICP168	Klebsiella pneumoniae	147	Nottingam - Rectal Swab	2017-01-20	Nottingham-D	CTX-M-15	blaNDM1	ybt 10	ICEKp4	Nottingham	ERR2681460	No	N206	>=64	R	>=64	R	>=64	R	>=64	R	>=32	R	>=32	R	>=64	R	>=64	R	>=64	R	>=64	R	>=64	R	>=4	R	>=8	R	>=16	R	>=16	R	>=128	R	>=8	R	>=16
21897_1#11	ICP169	Klebsiella pneumoniae	231	Nottingam - Rectal Swab	2017-01-20	Nottingham-E	CTX-M-15	blaNDM-5;OXA-181*	ybt 14	ICEKp5	Nottingham	ERR2681461	No	N206	>=64	R	>=64	R	>=64	R	>=64	R	>=32	R	>=32	R	>=64	R	>=64	R	>=64	R	>=64	R	>=64	R	>=4	R	>=8	R	>=16	R	>=16	R	>=128	R	4	R	>=16
21897_1#12	ICP170	Klebsiella pneumoniae	253	Nottingham - Blood	2017-01-20	Nottingham-F	CTX-M-15	blaNDM-5	Absent	Absent	Nottingham	ERR2681462	No	N206	>=64	R	>=64	R	>=64	R	>=64	R	>=32	R	>=32	R	<=1	S	>=64	R	8	R	>=64	R	>=64	R	<=0.25	S	>=8	R	>=16	R	>=16	R	>=128	R	1	S	>=16
23123_7#195	IES016	Pseudomonas aeruginosa	2472	Wound swab	2016-06-28	ICU002	Negative	Negative	N/A	N/A	ICU_Study_2016	ERR2719480	No	N210	Not tested	Not tested	32	R	Not tested	Not tested	<=2	S	Not tested	Not tested	Not tested	Not tested	32	R	Not tested	Not tested	Not tested	Not tested	Not tested	Not tested	Not tested	Not tested	>=4	R	Not tested	Not tested	<=1	S	>=16	R	>=128	R	Not tested	Not tested	<=1
21897_1#6	ICP153	Klebsiella pneumoniae	78	Rectal swab	2016-12-19	W5001	CTX-M-15	blaNDM1	ybt 14	ICEKp5	ICU_Study_2016	ERR2681456	Yes	N206	>=64	R	>=64	R	>=64	R	>=64	R	>=32	R	>=32	R	>=64	R	>=64	R	>=64	R	>=64	R	>=64	R	>=4	R	>=8	R	>=16	R	>=16	R	>=128	R	>=8	R	>=16
23123_7#202	IES028	Pseudomonas aeruginosa	308	Environmental - SR4 Taps	2016-07-12	Environmental	Negative	Negative	N/A	N/A	ICU_Study_2016	Unknown	No	N210	Not tested	Not tested	8	S	Not tested	Not tested	<=2	S	Not tested	Not tested	Not tested	Not tested	8	I	Not tested	Not tested	Not tested	Not tested	Not tested	Not tested	Not tested	Not tested	<=0.25	S	Not tested	Not tested	>=16	R	4	I	>=128	R	Not tested	Not tested	8
23123_7#110	ICP045	Pseudomonas aeruginosa	309	Environmental - Bay5 taps	2016-12-13	Environmental	Negative	Negative	N/A	N/A	ICU_Study_2016	Unknown	No	N210	Not tested	Not tested	>=64	R	Not tested	Not tested	<=2	S	Not tested	Not tested	Not tested	Not tested	>=64	R	Not tested	Not tested	Not tested	Not tested	Not tested	Not tested	Not tested	Not tested	<=0.25	S	Not tested	Not tested	<=1	S	<=0.25	S	>=128	R	Not tested	Not tested	<=1
[truncated: 11 more columns]

## Sheet: K. pneumonia CUH isolates
Isolates	Isolate_ID	Species	ST	Source	Date	ICU_ID	ESBL Status	CPE_status	Yersiniabactin	ICEKp	Study_collection	ENA	Nanopore Sequenced	Vitek card	MIC Cefotaxime	S or R Cefotaxime	MIC Ceftazidime	S or R Ceftazidime	MIC Cefuroxime-Axetil	S or R Cefuroxime-Axetil	MIC Amikacin	S or R Amikacin	MIC Amoxicillin - Clavulanic Acid	S or R Amoxicillin - Clavulanic Acid	MIC Ampicillin	S or R Ampicillin	MIC Aztreonam	S or R Aztreonam	MIC Cefalotin	S or R Cefalotin	MIC Cefepime	S or R Cefepime	MIC Cefoxitin	S or R Cefoxitin	MIC Cefuroxime	S or R Cefuroxime	MIC Ciprofloxacin	S or R Ciprofloxacin	MIC Ertapenem	S or R Ertapenem	MIC Gentamicin	S or R Gentamicin	MIC Meropenem	S or R Meropenem	MIC Piperacillin Tazobactam	S or R Pipercillin Tazobactam	MIC Tigecycline	S or R Tigecycline	MIC Tobramycin
22984_8#290	KPN042	Klebsiella pneumoniae	76	Blood	2016-08-10	CUH_KPN16_002	CTX-M-15	Negative	Absent	Absent	CUH_KPN_BSI_2016	ERR2693373	No	N206	<=1	S	<=1	S	<=1	S	<=2	S	<=2	S	>=32	R	<=1	S	<=2	S	<=1	S	<=4	S	<=1	S	<=0.25	S	<=0.5	S	<=1	S	<=0.25	S	<=4	S	<=0.5	S	<=1
22984_8#298	KPN031	Klebsiella pneumoniae	1536~	Blood	2016-06-23	CUH_KPN16_006	CTX-M-15	Negative	ybt 14	ICEKp5	CUH_KPN_BSI_2016	ERR2693381	No	N206	<=1	S	<=1	S	2	S	<=2	S	<=2	S	>=32	R	<=1	S	4	S	<=1	S	<=4	S	2	S	<=0.25	S	<=0.5	S	<=1	S	<=0.25	S	<=4	S	<=0.5	S	<=1
22984_8#306	KPN059	Klebsiella pneumoniae	2176	Blood	2016-11-17	CUH_KPN16_008	SHV-41	Negative	Absent	Absent	CUH_KPN_BSI_2016	ERR2693389	No	N206	<=1	S	<=1	S	<=1	S	<=2	S	<=2	S	>=32	R	<=1	S	<=2	S	<=1	S	<=4	S	<=1	S	<=0.25	S	<=0.5	S	<=1	S	<=0.25	S	<=4	S	<=0.5	S	<=1
23123_7#7	KPN024	Klebsiella pneumoniae	1658~	Blood	2016-04-25	CUH_KPN16_009	Negative	Negative	Absent	Absent	CUH_KPN_BSI_2016	ERR2719294	No	N206	<=1	S	<=1	S	<=1	S	<=2	S	<=2	S	>=32	R	<=1	S	<=2	S	<=1	S	<=4	S	<=1	S	<=0.25	S	<=0.5	S	<=1	S	<=0.25	S	<=4	S	1	S	<=1
22984_8#320	KPN011	Klebsiella pneumoniae	1189	Blood	2016-02-02	CUH_KPN16_012	Negative	Negative	Absent	Absent	CUH_KPN_BSI_2016	ERR2693403	No	N206	<=1	S	<=1	S	4	S	<=2	S	8	S	>=32	R	<=1	S	8	S	<=1	S	<=4	S	4	S	<=0.25	S	<=0.5	S	<=1	S	<=0.25	S	16	I	4	R	<=1
23123_7#5	KPN045	Klebsiella pneumoniae	70	Blood	2016-08-21	CUH_KPN16_014	Negative	Negative	Absent	Absent	CUH_KPN_BSI_2016	ERR2719292	No	N206	<=1	S	<=1	S	<=1	S	<=2	S	<=2	S	16	R	<=1	S	<=2	S	<=1	S	<=4	S	<=1	S	<=0.25	S	<=0.5	S	<=1	S	<=0.25	S	<=4	S	2	I	<=1
22984_8#305	KPN060	Klebsiella pneumoniae	2791	Blood	2016-11-21	CUH_KPN16_015	Negative	Negative	Absent	Absent	CUH_KPN_BSI_2016	ERR2693388	No	N206	<=1	S	<=1	S	2	S	<=2	S	<=2	S	>=32	R	<=1	S	<=2	S	<=1	S	<=4	S	2	S	<=0.25	S	<=0.5	S	<=1	S	<=0.25	S	<=4	S	1	S	<=1
22984_8#285	KPN007	Klebsiella pneumoniae	200	Blood	2016-01-20	CUH_KPN16_016	CTX-M-15	Negative	Absent	Absent	CUH_KPN_BSI_2016	ERR2693368	No	N206	<=1	S	<=1	S	<=1	S	<=2	S	<=2	S	>=32	R	<=1	S	<=2	S	<=1	S	<=4	S	<=1	S	<=0.25	S	<=0.5	S	<=1	S	<=0.25	S	<=4	S	<=0.5	S	<=1
22984_8#327	KPN036	Klebsiella pneumoniae	45	Blood	2016-07-19	CUH_KPN16_018	Negative	Negative	ybt 10	ICEKp4	CUH_KPN_BSI_2016	ERR2693410	No	N206	<=1	S	<=1	S	2	S	<=2	S	16	R	>=32	R	<=1	S	16	I	<=1	S	<=4	S	2	S	<=0.25	S	<=0.5	S	<=1	S	<=0.25	S	>=128	R	1	S	<=1
22984_8#325	KPN038	Klebsiella pneumoniae	134	Blood	2016-07-21	CUH_KPN16_019	Negative	Negative	Absent	Absent	CUH_KPN_BSI_2016	ERR2693408	No	N206	<=1	S	<=1	S	2	S	<=2	S	<=2	S	16	R	<=1	S	<=2	S	<=1	S	<=4	S	2	S	<=0.25	S	<=0.5	S	<=1	S	<=0.25	S	<=4	S	<=0.5	S	<=1
22984_8#315	KPN019	Klebsiella pneumoniae	45	Blood	2016-03-15	CUH_KPN16_020	Negative	Negative	ybt 10	ICEKp4	CUH_KPN_BSI_2016	ERR2693398	No	N206	<=1	S	<=1	S	2	S	<=2	S	16	R	>=32	R	<=1	S	8	S	<=1	S	<=4	S	2	S	<=0.25	S	<=0.5	S	<=1	S	<=0.25	S	<=4	S	1	S	<=1
22984_8#301	KPN027	Klebsiella pneumoniae	485	Blood	2016-06-07	CUH_KPN16_021	CTX-M-15	Negative	Absent	Absent	CUH_KPN_BSI_2016	ERR2693384	No	N206	<=1	S	<=1	S	<=1	S	<=2	S	<=2	S	>=32	R	<=1	S	<=2	S	<=1	S	<=4	S	<=1	S	<=0.25	S	<=0.5	S	<=1	S	<=0.25	S	<=4	S	<=0.5	S	<=1
22984_8#321	KPN009	Klebsiella pneumoniae	29	Blood	2016-01-29	CUH_KPN16_022	Negative	Negative	Absent	Absent	CUH_KPN_BSI_2016	ERR2693404	No	N206	<=1	S	<=1	S	<=1	S	<=2	S	<=2	S	16	R	<=1	S	<=2	S	<=1	S	<=4	S	<=1	S	<=0.25	S	<=0.5	S	<=1	S	<=0.25	S	<=4	S	<=0.5	S	<=1
22984_8#304	KPN061	Klebsiella pneumoniae	37~	Blood	Unknown	CUH_KPN16_023	Negative	Negative	Absent	Absent	CUH_KPN_BSI_2016	ERR2693387	No	N206	<=1	S	<=1	S	16	R	16	I	>=32	R	>=32	R	<=1	S	>=64	R	2	I	16	I	16	R	>=4	R	>=8	R	>=16	R	4	I	>=128	R	4	R	>=16
22984_8#363	KPN010	Klebsiella variicola	186	Blood	2016-01-30	CUH_KPN16_025	CTX-M-15	Negative	Absent	Absent	CUH_KPN_BSI_2016	ERR2693446	No	N206	<=1	S	<=1	S	2	S	<=2	S	<=2	S	>=32	R	<=1	S	<=2	S	<=1	S	<=4	S	2	S	<=0.25	S	<=0.5	S	<=1	S	<=0.25	S	<=4	S	<=0.5	S	<=1
22961_1#20	KPN041	Klebsiella pneumoniae	307	Blood	2016-08-06	CUH_KPN16_028	CTX-M-15	Negative	ybt 10	ICEKp4	CUH_KPN_BSI_2016	ERR2696406	No	N206	>=64	R	>=64	R	>=64	R	<=2	S	>=32	R	>=32	R	>=64	R	>=64	R	4	I	<=4	S	>=64	R	>=4	R	<=0.5	S	>=16	R	<=0.25	S	32	R	2	I	>=16
22961_1#19	KPN005	Klebsiella pneumoniae	268	Blood	2016-01-13	CUH_KPN16_030	CTX-M-15	blaNDM1	ybt unknown	Absent	CUH_KPN_BSI_2016	ERR2696405	No	N206	<=1	S	<=1	S	2	S	<=2	S	<=2	S	>=32	R	<=1	S	<=2	S	<=1	S	<=4	S	2	S	<=0.25	S	<=0.5	S	<=1	S	<=0.25	S	<=4	S	1	S	<=1
23123_7#2	KPN032	Klebsiella pneumoniae	676	Blood	2016-07-09	CUH_KPN16_031	CTX-M-15	Negative	ybt 9	ICEKp3	CUH_KPN_BSI_2016	ERR2719289	No	N206	<=1	S	<=1	S	2	S	<=2	S	<=2	S	>=32	R	<=1	S	<=2	S	<=1	S	<=4	S	2	S	<=0.25	S	<=0.5	S	<=1	S	<=0.25	S	<=4	S	1	S	<=1
22984_8#329	KPN033	Klebsiella pneumoniae	307	Blood	2016-07-13	CUH_KPN16_033	CTX-M-15	Negative	ybt 10	ICEKp4	CUH_KPN_BSI_2016	ERR2693412	No	N206	>=64	R	>=64	R	>=64	R	<=2	S	>=32	R	>=32	R	>=64	R	>=64	R	4	I	<=4	S	>=64	R	>=4	R	<=0.5	S	>=16	R	<=0.25	S	32	R	1	S	>=16
22984_8#318	KPN013	Klebsiella pneumoniae	16~	Blood	2016-02-06	CUH_KPN16_035	CTX-M-15	Negative	Absent	Absent	CUH_KPN_BSI_2016	ERR2693401	No	N206	>=64	R	>=64	R	>=64	R	<=2	S	16	R	>=32	R	>=64	R	>=64	R	>=64	R	32	I	>=64	R	1	I	4	R	>=16	R	.5	S	>=128	R	1	S	4
22984_8#308	KPN056	Klebsiella pneumoniae	2211	Blood	2016-10-20	CUH_KPN16_036	Negative	Negative	Absent	Absent	CUH_KPN_BSI_2016	ERR2693391	No	N206	<=1	S	<=1	S	4	S	<=2	S	8	S	16	R	<=1	S	8	S	<=1	S	<=4	S	4	S	<=0.25	S	<=0.5	S	<=1	S	<=0.25	S	8	S	1	S	<=1
23123_7#13	KPN055	Klebsiella pneumoniae	17	Blood	2016-10-15	CUH_KPN16_037	Negative	Negative	Absent	Absent	CUH_KPN_BSI_2016	ERR2719300	No	N206	<=1	S	<=1	S	<=1	S	<=2	S	4	S	>=32	R	<=1	S	4	S	<=1	S	<=4	S	<=1	S	<=0.25	S	<=0.5	S	<=1	S	<=0.25	S	16	I	<=0.5	S	<=1
22984_8#322	KPN008	Klebsiella pneumoniae	29	Blood	2016-01-24	CUH_KPN16_039	Negative	Negative	Absent	Absent	CUH_KPN_BSI_2016	ERR2693405	No	N206	<=1	S	<=1	S	2	S	<=2	S	<=2	S	16	R	<=1	S	<=2	S	<=1	S	<=4	S	2	S	<=0.25	S	<=0.5	S	<=1	S	<=0.25	S	<=4	S	1	S	<=1
22984_8#286	KPN006	Klebsiella pneumoniae	45	Blood	2016-01-16	CUH_KPN16_040	Negative	Negative	ybt 10	ICEKp4	CUH_KPN_BSI_2016	ERR2693369	No	N206	<=1	S	<=1	S	4	S	<=2	S	>=32	R	>=32	R	<=1	S	16	I	<=1	S	<=4	S	4	S	>=4	R	<=0.5	S	>=16	R	<=0.25	S	>=128	R	4	R	8
22984_8#313	KPN022	Klebsiella pneumoniae	6	Blood	2016-04-06	CUH_KPN16_041	Negative	Negative	ybt 14	ICEKp5	CUH_KPN_BSI_2016	ERR2693396	No	N206	<=1	S	<=1	S	<=1	S	<=2	S	<=2	S	16	R	<=1	S	<=2	S	<=1	S	<=4	S	<=1	S	<=0.25	S	<=0.5	S	<=1	S	<=0.25	S	<=4	S	<=0.5	S	<=1
23123_7#11	KPN052	Klebsiella pneumoniae	2806	Blood	2016-09-27	CUH_KPN16_042	CTX-M-15	Negative	Absent	Absent	CUH_KPN_BSI_2016	ERR2719298	No	N206	<=1	S	<=1	S	<=1	S	<=2	S	<=2	S	16	R	<=1	S	<=2	S	<=1	S	<=4	S	<=1	S	<=0.25	S	<=0.5	S	<=1	S	<=0.25	S	<=4	S	<=0.5	S	<=1
22984_8#367	KPN020	Klebsiella pneumoniae	240	Blood	2016-03-20	CUH_KPN16_043	CTX-M-15	Negative	Absent	Absent	CUH_KPN_BSI_2016	ERR2693450	No	N206	>=64	R	>=64	R	>=64	R	4	S	16	R	>=32	R	>=64	R	>=64	R	>=64	R	16	I	>=64	R	>=4	R	<=0.5	S	>=16	R	<=0.25	S	64	R	>=8	R	>=16
22984_8#302	KPN026	Klebsiella pneumoniae	1013	Blood	2016-05-20	CUH_KPN16_044	Negative	Negative	Absent	Absent	CUH_KPN_BSI_2016	ERR2693385	No	N206	<=1	S	<=1	S	4	S	<=2	S	<=2	S	>=32	R	<=1	S	<=2	S	<=1	S	<=4	S	4	S	<=0.25	S	<=0.5	S	<=1	S	<=0.25	S			<=0.5	S	<=1
22984_8#312	KPN062	Klebsiella pneumoniae	66	Blood	2016-11-20	CUH_KPN16_045	Negative	Negative	ybt 12	ICEKp10	CUH_KPN_BSI_2016	ERR2693395	No	N206	<=1	S	<=1	S	<=1	S	<=2	S	<=2	S	<=2	S	<=1	S	<=2	S	<=1	S	<=4	S	<=1	S	<=0.25	S	<=0.5	S	<=1	S	<=0.25	S	<=4	S	<=0.5	S	<=1
22984_8#366	KPN018	Klebsiella pneumoniae	70	Blood	2016-03-13	CUH_KPN16_046	Negative	Negative	Absent	Absent	CUH_KPN_BSI_2016	ERR2693449	No	N206	<=1	S	<=1	S	2	S	<=2	S	<=2	S	16	R	<=1	S	<=2	S	<=1	S	<=4	S	2	S	<=0.25	S	<=0.5	S	<=1	S	<=0.25	S	<=4	S	1	S	<=1
22984_8#300	KPN029	Klebsiella pneumoniae	1207	Blood	2016-06-11	CUH_KPN16_047	CTX-M-15	Negative	ybt 10	ICEKp4	CUH_KPN_BSI_2016	ERR2693383	No	N206	>=64	R	16	R	>=64	R	4	S	>=32	R	>=32	R	>=64	R	>=64	R	32	R	<=4	S	>=64	R	<=0.25	S	<=0.5	S	<=1	S	<=0.25	S	16	I	2	I	>=16
23123_7#8	KPN047	Klebsiella pneumoniae	253	Blood	2016-09-12	CUH_KPN16_048	Negative	Negative	Absent	Absent	CUH_KPN_BSI_2016	ERR2719295	No	N206	<=1	S	<=1	S	4	S	<=2	S	4	S	>=32	R	<=1	S	4	S	<=1	S	<=4	S	4	S	<=0.25	S	<=0.5	S	<=1	S	<=0.25	S	8	S	1	S	<=1
23123_7#10	KPN051	Klebsiella pneumoniae	15	Blood	2016-09-21	CUH_KPN16_049	CTX-M-15	Negative	Absent	Absent	CUH_KPN_BSI_2016	ERR2719297	No	N206	>=64	R	16	R	>=64	R	<=2	S	8	S	>=32	R	32	R	>=64	R	2	I	<=4	S	>=64	R	>=4	R	<=0.5	S	<=1	S	<=0.25	S	8	S	1	S	<=1
22984_8#319	KPN012	Klebsiella pneumoniae	23	Blood	2016-02-04	CUH_KPN16_051	CTX-M-15	Negative	ybt 1	ICEKp10	CUH_KPN_BSI_2016	ERR2693402	No	N206	<=1	S	<=1	S	8	S	<=2	S	<=2	S	>=32	R	<=1	S	16	I	<=1	S	8	S	8	S	<=0.25	S	<=0.5	S	<=1	S	<=0.25	S	8	S	4	R	<=1
22984_8#309	KPN054	Klebsiella pneumoniae	394	Blood	2016-10-13	CUH_KPN16_052	Negative	Negative	Absent	Absent	CUH_KPN_BSI_2016	ERR2693392	No	N206	<=1	S	<=1	S	4	S	<=2	S	4	S	>=32	R	<=1	S	8	S	<=1	S	<=4	S	4	S	<=0.25	S	<=0.5	S	<=1	S	<=0.25	S	<=4	S	<=0.5	S	<=1
23123_7#1	KPN028	Klebsiella pneumoniae	11	Blood	2016-06-10	CUH_KPN16_053	CTX-M-15	Negative	ybt 10	ICEKp4	CUH_KPN_BSI_2016	ERR2719288	No	N206	>=64	R	>=64	R	>=64	R	4	S	>=32	R	>=32	R	>=64	R	>=64	R	>=64	R	>=64	R	>=64	R	>=4	R	1	I	>=16	R	<=0.25	S	>=128	R	>=8	R	>=16
23123_7#6	KPN046	Klebsiella pneumoniae	2211	Blood	2016-09-09	CUH_KPN16_054	Negative	Negative	Absent	Absent	CUH_KPN_BSI_2016	ERR2719293	No	N206	<=1	S	<=1	S	<=1	S	<=2	S	<=2	S	16	R	<=1	S	<=2	S	<=1	S	<=4	S	<=1	S	<=0.25	S	<=0.5	S	<=1	S	<=0.25	S	<=4	S	<=0.5	S	<=1
23123_7#3	KPN034	Klebsiella pneumoniae	37	Blood	2016-07-15	CUH_KPN16_055	Negative	Negative	Absent	Absent	CUH_KPN_BSI_2016	ERR2719290	No	N206	<=1	S	<=1	S	<=1	S	<=2	S	<=2	S	>=32	R	<=1	S	<=2	S	<=1	S	<=4	S	<=1	S	<=0.25	S	<=0.5	S	<=1	S	<=0.25	S	<=4	S	<=0.5	S	<=1
23123_7#12	KPN053	Klebsiella pneumoniae	2806	Blood	2016-10-04	CUH_KPN16_056	Negative	Negative	Absent	Absent	CUH_KPN_BSI_2016	ERR2719299	No	N206	<=1	S	<=1	S	2	S	<=2	S	<=2	S	16	R	<=1	S	<=2	S	<=1	S	<=4	S	2	S	<=0.25	S	<=0.5	S	<=1	S	<=0.25	S	<=4	S	<=0.5	S	<=1
22984_8#310	KPN050	Klebsiella pneumoniae	34	Blood	2016-09-20	CUH_KPN16_057	Negative	Negative	Absent	Absent	CUH_KPN_BSI_2016	ERR2693393	No	N206	<=1	S	<=1	S	2	S	<=2	S	<=2	S	>=32	R	<=1	S	<=2	S	<=1	S	<=4	S	2	S	<=0.25	S	<=0.5	S	<=1	S	<=0.25	S	<=4	S	1	S	<=1
22984_8#307	KPN058	Klebsiella pneumoniae	42	Blood	2016-10-27	CUH_KPN16_058	Negative	Negative	Absent	Absent	CUH_KPN_BSI_2016	ERR2693390	No	N206	<=1	S	<=1	S	2	S	<=2	S	<=2	S	>=32	R	<=1	S	4	S	<=1	S	<=4	S	2	S	<=0.25	S	<=0.5	S	<=1	S	<=0.25	S	<=4	S	1	S	<=1
22984_8#311	KPN048	Klebsiella pneumoniae	307	Blood	2016-09-13	ICU084	CTX-M-15	Negative	Absent	Absent	CUH_KPN_BSI_2016	ERR2693394	No	N206	>=64	R	>=64	R	>=64	R	<=2	S	>=32	R	>=32	R	>=64	R	>=64	R	>=64	R	32	I	>=64	R	>=4	R	<=0.5	S	>=16	R	<=0.25	S	>=128	R	>=8	R	8
[truncated: 11 more columns]

## Sheet: E.coli UK Context
Tag	ICUID	Isolate_ID	ST	Year	ESBL_Status	CPE_Status	Source	Patient_Status	MDR_Status	FQR	gyrA	parC
11657_5_25	None	UK_Context_001	80	2001	Negative	Negative	blood	UK_Context	Negative	Not available	Wild	Wild
11657_5_28	None	UK_Context_002	5432	2012	Negative	Negative	blood	UK_Context	Negative	Not available	gyrA1	parC
11657_5_32	None	UK_Context_003	5476	2002	Negative	Negative	blood	UK_Context	Negative	Not available	Wild	Wild
11657_5_37	None	UK_Context_004	5461	2002	Negative	Negative	blood	UK_Context	Negative	Not available	Wild	Wild
11657_5_60	None	UK_Context_005	648	2007	Negative	Negative	blood	UK_Context	Negative	Not available	Wild	Wild
11657_5_76	None	UK_Context_006	402~	2009	Negative	Negative	blood	UK_Context	Negative	Not available	Wild	Wild
11657_5_8	None	UK_Context_007	5387	2009	Negative	Negative	blood	UK_Context	Negative	Not available	gyrA1AB	parC1aAB
11657_5_81	None	UK_Context_008	357	2010	Negative	Negative	blood	UK_Context	Negative	Not available	Wild	Wild
11657_6_10	None	UK_Context_009	144	2010	Negative	Negative	blood	UK_Context	Negative	Not available	Wild	Wild
11657_6_15	None	UK_Context_010	357	2010	Negative	Negative	blood	UK_Context	Negative	Not available	Wild	Wild
11657_6_40	None	UK_Context_011	405	2003	Negative	Negative	blood	UK_Context	Negative	Not available	Wild	Wild
11657_6_44	None	UK_Context_012	106	2004	Negative	Negative	blood	UK_Context	Negative	Not available	Wild	Wild
11657_6_49	None	UK_Context_013	5425	2006	Negative	Negative	blood	UK_Context	Negative	Not available	Wild	Wild
11657_6_75	None	UK_Context_014	415	2009	Negative	Negative	blood	UK_Context	Negative	Not available	Wild	Wild
11657_6_92	None	UK_Context_015	144	2005	Negative	Negative	blood	UK_Context	Negative	Not available	Wild	Wild
11657_7_24	None	UK_Context_016	357	2012	Negative	Negative	blood	UK_Context	Negative	Not available	Wild	Wild
11657_7_27	None	UK_Context_017	405	2001	Negative	Negative	blood	UK_Context	Negative	Not available	Wild	Wild
11657_7_47	None	UK_Context_018	131	2005	Negative	Negative	blood	UK_Context	Negative	Not available	gyrA1AB	parC1aAB
11657_7_7	None	UK_Context_019	131	2010	Negative	Negative	blood	UK_Context	Negative	Not available	gyrA1A	parC
11657_7_72	None	UK_Context_020	5604	2009	Negative	Negative	blood	UK_Context	Negative	Not available	Wild	Wild
11657_7_81	None	UK_Context_021	405	2009	Negative	Negative	blood	UK_Context	Negative	Not available	Wild	Wild
11657_7_82	None	UK_Context_022	80	2009	Negative	Negative	blood	UK_Context	Negative	Not available	Wild	Wild
11658_3_13	None	UK_Context_023	648	2010	Negative	Negative	blood	UK_Context	Negative	Not available	Wild	Wild
11658_3_19	None	UK_Context_024	5346	2001	Negative	Negative	blood	UK_Context	Negative	Not available	Wild	Wild
11658_4_14	None	UK_Context_025	59	2009	Negative	Negative	blood	UK_Context	Negative	Not available	Wild	Wild
11658_4_73	None	UK_Context_026	62	2008	Negative	Negative	blood	UK_Context	Negative	Not available	Wild	Wild
11658_4_85	None	UK_Context_027	131	2010	Negative	Negative	blood	UK_Context	Negative	Not available	gyrA1AB	parC1aAB
11658_4_86	None	UK_Context_028	59	2010	Negative	Negative	blood	UK_Context	Negative	Not available	Wild	Wild
11658_4_89	None	UK_Context_029	357	2009	Negative	Negative	blood	UK_Context	Negative	Not available	Wild	Wild
11658_4_92	None	UK_Context_030	1394	2010	Negative	Negative	blood	UK_Context	Negative	Not available	Wild	Wild
11658_5_50	None	UK_Context_031	5494	2012	Negative	Negative	blood	UK_Context	Negative	Not available	gyrA1A	parC
11658_5_60	None	UK_Context_032	5417	2001	Negative	Negative	blood	UK_Context	Negative	Not available	Wild	Wild
11658_5_69	None	UK_Context_033	127	2004	Negative	Negative	blood	UK_Context	Negative	Not available	Wild	Wild
11658_5_70	None	UK_Context_034	5609	2004	Negative	Negative	blood	UK_Context	Negative	Not available	Wild	Wild
11658_5_8	None	UK_Context_035	62	2007	Negative	Negative	blood	UK_Context	Negative	Not available	Wild	Wild
11658_6_2	None	UK_Context_036	5561	2007	Negative	Negative	blood	UK_Context	Negative	Not available	Wild	Wild
11658_6_24	None	UK_Context_037	405	2009	Negative	Negative	blood	UK_Context	Negative	Not available	Wild	Wild
11658_6_37	None	UK_Context_038	5351	2010	Negative	Negative	blood	UK_Context	Negative	Not available	Wild	Wild
11658_6_4	None	UK_Context_039	5546	2007	Negative	Negative	blood	UK_Context	Negative	Not available	Wild	Wild
11658_6_44	None	UK_Context_040	5389	2012	Negative	Negative	blood	UK_Context	Negative	Not available	Wild	Wild
11658_6_63	None	UK_Context_041	5630	2002	Negative	Negative	blood	UK_Context	Negative	Not available	gyrA1	parC
11658_6_69	None	UK_Context_042	961	2004	Negative	Negative	blood	UK_Context	Negative	Not available	Wild	Wild
11658_6_84	None	UK_Context_043	144	2004	Negative	Negative	blood	UK_Context	Negative	Not available	Wild	Wild
11658_6_86	None	UK_Context_044	1231	2005	Negative	Negative	blood	UK_Context	Negative	Not available	Wild	Wild
11658_7_59	None	UK_Context_045	2230	2002	Negative	Negative	blood	UK_Context	Negative	Not available	Wild	Wild
11658_7_69	None	UK_Context_046	5384	2006	Negative	Negative	blood	UK_Context	Negative	Not available	Wild	Wild
11658_7_77	None	UK_Context_047	12	2009	Negative	Negative	blood	UK_Context	Negative	Not available	Wild	Wild
11658_7_79	None	UK_Context_048	14	2010	Negative	Negative	blood	UK_Context	Negative	Not available	Wild	Wild
11658_7_88	None	UK_Context_049	421~	2011	Negative	Negative	blood	UK_Context	Negative	Not available	Wild	Wild
11658_8_57	None	UK_Context_050	69	2012	Negative	Negative	blood	UK_Context	Negative	Not available	Wild	Wild
11679_4_18	None	UK_Context_051	550	2001	Negative	Negative	blood	UK_Context	Negative	Not available	Wild	Wild
11679_4_60	None	UK_Context_052	5360	2006	Negative	Negative	blood	UK_Context	Negative	Not available	Wild	Wild
11679_4_68	None	UK_Context_053	80	2008	Negative	Negative	blood	UK_Context	Negative	Not available	Wild	Wild
11679_4_74	None	UK_Context_054	80	2010	Negative	Negative	blood	UK_Context	Negative	Not available	Wild	Wild
11679_4_86	None	UK_Context_055	5242	2007	Negative	Negative	blood	UK_Context	Negative	Not available	Wild	Wild
11679_5_1	None	UK_Context_056	144	2008	Negative	Negative	blood	UK_Context	Negative	Not available	Wild	Wild
11679_5_43	None	UK_Context_057	405	2006	Negative	Negative	blood	UK_Context	Negative	Not available	Wild	Wild
11679_5_45	None	UK_Context_058	357	2008	Negative	Negative	blood	UK_Context	Negative	Not available	Wild	Wild
11679_5_58	None	UK_Context_059	106	2008	Negative	Negative	blood	UK_Context	Negative	Not available	Wild	Wild
11679_5_63	None	UK_Context_060	62	2008	Negative	Negative	blood	UK_Context	Negative	Not available	Wild	Wild
11679_5_69	None	UK_Context_061	415~	2010	Negative	Negative	blood	UK_Context	Negative	Not available	Wild	Wild
11679_5_71	None	UK_Context_062	998	2010	Negative	Negative	blood	UK_Context	Negative	Not available	Wild	Wild
11679_5_72	None	UK_Context_063	80	2010	Negative	Negative	blood	UK_Context	Negative	Not available	Wild	Wild
11679_5_83	None	UK_Context_064	5526	2007	Negative	Negative	blood	UK_Context	Negative	Not available	Wild	Wild
11679_6_12	None	UK_Context_065	1979	2011	Negative	Negative	blood	UK_Context	Negative	Not available	Wild	Wild
11679_6_13	None	UK_Context_066	357	2012	Negative	Negative	blood	UK_Context	Negative	Not available	Wild	Wild
11679_6_30	None	UK_Context_067	131	2003	Negative	Negative	blood	UK_Context	Negative	Not available	gyrA1	parC
11679_6_70	None	UK_Context_068	5639	2009	Negative	Negative	blood	UK_Context	Negative	Not available	Wild	Wild
11679_6_83	None	UK_Context_069	405	2004	Negative	Negative	blood	UK_Context	Negative	Not available	Wild	Wild
11679_6_87	None	UK_Context_070	357	2007	Negative	Negative	blood	UK_Context	Negative	Not available	Wild	Wild
11679_6_89	None	UK_Context_071	62	2011	Negative	Negative	blood	UK_Context	Negative	Not available	Wild	Wild
11679_6_91	None	UK_Context_072	59	2004	Negative	Negative	blood	UK_Context	Negative	Not available	Wild	Wild
11679_7_53	None	UK_Context_073	648	2006	Negative	Negative	blood	UK_Context	Negative	Not available	Wild	Wild
11679_7_71	None	UK_Context_074	104	2010	Negative	Negative	blood	UK_Context	Negative	Not available	Wild	Wild
11679_8_26	None	UK_Context_075	369	2003	Negative	Negative	blood	UK_Context	Negative	Not available	Wild	Wild
11679_8_33	None	UK_Context_076	2230	2002	Negative	Negative	blood	UK_Context	Negative	Not available	Wild	Wild
11679_8_34	None	UK_Context_077	1810	2003	Negative	Negative	blood	UK_Context	Negative	Not available	Wild	Wild
11679_8_43	None	UK_Context_078	69	2004	Negative	Negative	blood	UK_Context	Negative	Not available	Wild	Wild
11679_8_92	None	UK_Context_079	648	2011	Negative	Negative	blood	UK_Context	Negative	Not available	Wild	Wild
11791_3_27	None	UK_Context_080	80	2003	Negative	Negative	blood	UK_Context	Negative	Not available	Wild	Wild
11791_3_33	None	UK_Context_081	80	2003	Negative	Negative	blood	UK_Context	Negative	Not available	Wild	Wild
11791_6_15	None	UK_Context_082	73	2002	Negative	Negative	blood	UK_Context	Negative	Not available	Wild	Wild
11791_6_16	None	UK_Context_083	59	2002	Negative	Negative	blood	UK_Context	Negative	Not available	Wild	Wild
11791_6_33	None	UK_Context_084	393	2010	Negative	Negative	blood	UK_Context	Negative	Not available	Wild	Wild
11791_7_10	None	UK_Context_085	357	2008	Negative	Negative	blood	UK_Context	Negative	Not available	Wild	Wild
11791_7_21	None	UK_Context_086	131	2009	Negative	Negative	blood	UK_Context	Negative	Not available	gyrA1	parC
12045_3_58	None	UK_Context_087	69	2002	Negative	Negative	blood	UK_Context	Negative	Not available	Wild	Wild
11679_6_93	None	UK_Context_088	131	2008	CTX_M_1_Bla.193__CTX_M_1_Bla__CTX_M_15__150	Negative	blood	UK_Context	ESBL	Not available	gyrA1AB	parC1aAB
15795_1_54	None	UK_Context_089	131	2014	CTX_M_1_Bla.193__CTX_M_1_Bla__CTX_M_15__150	Negative	Stool	UK_Context	ESBL	Not available	gyrA1AB	parC1aAB
SRR7358117_trimmed	None	UK_Context_090	517	2018	CTX_M_1_Bla.193__CTX_M_1_Bla__CTX_M_15__150	Negative	human	UK_Context	ESBL	Not available	Wild	Wild
11658_4_67	None	UK_Context_091	964	2006	CTX_M_9_Bla.190__CTX_M_9_Bla__CTX_M_14__102	Negative	blood	UK_Context	ESBL	Not available	Wild	Wild
11679_6_11	None	UK_Context_092	4702	2011	CTX_M_9_Bla.190__CTX_M_9_Bla__CTX_M_14__102	Negative	blood	UK_Context	ESBL	Not available	Wild	Wild
11658_7_66	None	UK_Context_093	5491	2006	CTX_M_1_Bla.193__CTX_M_1_Bla__CTX_M_15__150	Negative	blood	UK_Context	ESBL	Not available	Wild	Wild
11679_5_68	None	UK_Context_094	5491	2010	CTX_M_1_Bla.193__CTX_M_1_Bla__CTX_M_15__150	Negative	blood	UK_Context	ESBL	Not available	Wild	Wild
SRR3574024_trimmed	None	UK_Context_095	297	2016	Negative	Negative	human	UK_Context	Negative	Not available	Wild	Wild
SRR3574286_trimmed	None	UK_Context_096	144	2016	Negative	Negative	human	UK_Context	Negative	Not available	Wild	Wild
SRR3578568_trimmed	None	UK_Context_097	583	2015	Negative	Negative	human	UK_Context	Negative	Not available	Wild	Wild
SRR3578577_trimmed	None	UK_Context_098	335	2015	Negative	Negative	human	UK_Context	Negative	Not available	Wild	Wild
SRR3578595_trimmed	None	UK_Context_099	122	2015	Negative	Negative	human	UK_Context	Negative	Not available	Wild	Wild
SRR3578610_trimmed	None	UK_Context_100	122	2015	Negative	Negative	human	UK_Context	Negative	Not available	Wild	Wild
SRR3578650_trimmed	None	UK_Context_101	678	2015	Negative	Negative	human	UK_Context	Negative	Not available	Wild	Wild
SRR3578771_trimmed	None	UK_Context_102	2020	2015	Negative	Negative	human	UK_Context	Negative	Not available	Wild	Wild
SRR3579369_trimmed	None	UK_Context_103	1753	2014	Negative	Negative	human	UK_Context	Negative	Not available	Wild	Wild
SRR3581344_trimmed	None	UK_Context_104	386	2015	Negative	Negative	human	UK_Context	Negative	Not available	Wild	Wild
SRR3581420_trimmed	None	UK_Context_105	5292	2015	Negative	Negative	human	UK_Context	Negative	Not available	Wild	Wild
SRR3581427_trimmed	None	UK_Context_106	583	2015	Negative	Negative	human	UK_Context	Negative	Not available	Wild	Wild
SRR4788126_trimmed	None	UK_Context_107	7026	2016	Negative	Negative	human	UK_Context	Negative	Not available	Wild	Wild
SRR4788162_trimmed	None	UK_Context_108	200	2016	Negative	Negative	human	UK_Context	Negative	Not available	Wild	Wild
SRR4897117_trimmed	None	UK_Context_109	7031	2016	Negative	Negative	human	UK_Context	Negative	Not available	Wild	Wild
SRR4897698_trimmed	None	UK_Context_110	335	2015	Negative	Negative	human	UK_Context	Negative	Not available	Wild	Wild
SRR5005316_trimmed	None	UK_Context_111	144	2015	Negative	Negative	human	UK_Context	Negative	Not available	Wild	Wild
SRR5005437_trimmed	None	UK_Context_112	675	2016	Negative	Negative	human	UK_Context	Negative	Not available	Wild	Wild
SRR5005555_trimmed	None	UK_Context_113	5560	2016	Negative	Negative	human	UK_Context	Negative	Not available	Wild	Wild
SRR5006058_trimmed	None	UK_Context_114	6130	2016	Negative	Negative	human	UK_Context	Negative	Not available	Wild	Wild
SRR5023924_trimmed	None	UK_Context_115	152	nd	Negative	Negative	nd	UK_Context	Negative	Not available	Wild	Wild
SRR5024174_trimmed	None	UK_Context_116	33	2016	Negative	Negative	human	UK_Context	Negative	Not available	Wild	Wild
SRR5024301_trimmed	None	UK_Context_117	2966	2015	Negative	Negative	human	UK_Context	Negative	Not available	Wild	Wild
SRR5029798_trimmed	None	UK_Context_118	32~	nd	Negative	Negative	nd	UK_Context	Negative	Not available	Wild	Wild
SRR5029820_trimmed	None	UK_Context_119	10~	nd	Negative	Negative	nd	UK_Context	Negative	Not available	Wild	Wild
SRR5030820_trimmed	None	UK_Context_120	376	nd	Negative	Negative	nd	UK_Context	Negative	Not available	Wild	Wild
SRR5470233_trimmed	None	UK_Context_121	200	2016	Negative	Negative	human	UK_Context	Negative	Not available	Wild	Wild
SRR6009924_trimmed	None	UK_Context_122	504	2017	Negative	Negative	human	UK_Context	Negative	Not available	Wild	Wild
SRR6052769_trimmed	None	UK_Context_123	7653	2017	Negative	Negative	human	UK_Context	Negative	Not available	Wild	Wild
SRR6144111_trimmed	None	UK_Context_124	583	2016	Negative	Negative	human	UK_Context	Negative	Not available	Wild	Wild
SRR6144117_trimmed	None	UK_Context_125	583	2016	Negative	Negative	human	UK_Context	Negative	Not available	Wild	Wild
SRR6144119_trimmed	None	UK_Context_126	583	2016	Negative	Negative	human	UK_Context	Negative	Not available	Wild	Wild
SRR6144124_trimmed	None	UK_Context_127	7703	2017	Negative	Negative	human	UK_Context	Negative	Not available	Wild	Wild
SRR7163918_trimmed	None	UK_Context_128	6~	2018	Negative	Negative	human	UK_Context	Negative	Not available	Wild	Wild
SRR7163933_trimmed	None	UK_Context_129	1804~	2018	Negative	Negative	human	UK_Context	Negative	Not available	Wild	Wild
SRR7172057_trimmed	None	UK_Context_130	675~	2018	Negative	Negative	human	UK_Context	Negative	Not available	Wild	Wild
SRR7179897_trimmed	None	UK_Context_131	6880	2018	Negative	Negative	human	UK_Context	Negative	Not available	Wild	Wild
SRR7184312_trimmed	None	UK_Context_132	6880	2017	Negative	Negative	human	UK_Context	Negative	Not available	Wild	Wild
SRR7184343_trimmed	None	UK_Context_133	144	2017	Negative	Negative	human	UK_Context	Negative	Not available	Wild	Wild
SRR7184371_trimmed	None	UK_Context_134	6265	2017	Negative	Negative	human	UK_Context	Negative	Not available	Wild	Wild
SRR7186896_trimmed	None	UK_Context_135	34~	2017	Negative	Negative	human	UK_Context	Negative	Not available	Wild	Wild
SRR7186930_trimmed	None	UK_Context_136	8269	2017	Negative	Negative	human	UK_Context	Negative	Not available	Wild	Wild
SRR7186932_trimmed	None	UK_Context_137	6~	2017	Negative	Negative	human	UK_Context	Negative	Not available	Wild	Wild
SRR7187061_trimmed	None	UK_Context_138	5292	2018	Negative	Negative	human	UK_Context	Negative	Not available	Wild	Wild
SRR7187072_trimmed	None	UK_Context_139	32~	2017	Negative	Negative	human	UK_Context	Negative	Not available	Wild	Wild
SRR7191461_trimmed	None	UK_Context_140	442~	2017	Negative	Negative	human	UK_Context	Negative	Not available	Wild	Wild
SRR7191705_trimmed	None	UK_Context_141	10	2016	Negative	Negative	human	UK_Context	Negative	Not available	Wild	Wild
SRR7191710_trimmed	None	UK_Context_142	141~	2017	Negative	Negative	human	UK_Context	Negative	Not available	Wild	Wild
SRR7191713_trimmed	None	UK_Context_143	4748	2018	Negative	Negative	human	UK_Context	Negative	Not available	Wild	Wild
SRR7204400_trimmed	None	UK_Context_144	300~	2018	Negative	Negative	human	UK_Context	Negative	Not available	Wild	Wild
SRR7208795_trimmed	None	UK_Context_145	8280	2017	Negative	Negative	human	UK_Context	Negative	Not available	Wild	Wild
SRR7208998_trimmed	None	UK_Context_146	6~	2018	Negative	Negative	human	UK_Context	Negative	Not available	Wild	Wild
SRR7215950_trimmed	None	UK_Context_147	31	2017	Negative	Negative	human	UK_Context	Negative	Not available	Wild	Wild
SRR7221255_trimmed	None	UK_Context_148	127~	2017	Negative	Negative	human	UK_Context	Negative	Not available	Wild	Wild
SRR7223081_trimmed	None	UK_Context_149	4942	2017	Negative	Negative	human	UK_Context	Negative	Not available	Wild	Wild
SRR7223123_trimmed	None	UK_Context_150	504~	2017	Negative	Negative	human	UK_Context	Negative	Not available	Wild	Wild
SRR7230222_trimmed	None	UK_Context_151	4748~	2017	Negative	Negative	human	UK_Context	Negative	Not available	Wild	Wild
SRR7230298_trimmed	None	UK_Context_152	200	2017	Negative	Negative	human	UK_Context	Negative	Not available	Wild	Wild
SRR7230308_trimmed	None	UK_Context_153	6248	2017	Negative	Negative	human	UK_Context	Negative	Not available	Wild	Wild
SRR7230327_trimmed	None	UK_Context_154	648	2016	Negative	Negative	human	UK_Context	Negative	Not available	Wild	Wild
SRR7244275_trimmed	None	UK_Context_155	8300	2017	CTX_M_1_Bla.193__CTX_M_1_Bla__CTX_M_15__150	Negative	human	UK_Context	ESBL	Not available	Wild	Wild
SRR7244296_trimmed	None	UK_Context_156	675~	2018	Negative	Negative	human	UK_Context	Negative	Not available	Wild	Wild
SRR7249511_trimmed	None	UK_Context_157	33~	nd	Negative	Negative	nd	UK_Context	Negative	Not available	Wild	Wild
SRR7250984_trimmed	None	UK_Context_158	404	2016	Negative	Negative	human	UK_Context	Negative	Not available	Wild	Wild
SRR7251411_trimmed	None	UK_Context_159	8301	2017	Negative	Negative	human	UK_Context	Negative	Not available	Wild	Wild
SRR7256946_trimmed	None	UK_Context_160	8270	2017	Negative	Negative	human	UK_Context	Negative	Not available	Wild	Wild
SRR7265629_trimmed	None	UK_Context_161	8290	2017	Negative	Negative	human	UK_Context	Negative	Not available	Wild	Wild
SRR7265854_trimmed	None	UK_Context_162	300~	2017	Negative	Negative	human	UK_Context	Negative	Not available	Wild	Wild
SRR7265856_trimmed	None	UK_Context_163	6~	2018	Negative	Negative	human	UK_Context	Negative	Not available	Wild	Wild
SRR7265863_trimmed	None	UK_Context_164	10~	2016	Negative	Negative	human	UK_Context	Negative	Not available	Wild	Wild
SRR7266821_trimmed	None	UK_Context_165	517~	2018	Negative	Negative	human	UK_Context	Negative	Not available	Wild	Wild
SRR7270950_trimmed	None	UK_Context_166	131~	2017	Negative	Negative	human	UK_Context	Negative	Not available	gyrA1A	parC
SRR7274852_trimmed	None	UK_Context_167	8295	2017	Negative	Negative	human	UK_Context	Negative	Not available	Wild	Wild
SRR7276918_trimmed	None	UK_Context_168	10~	nd	Negative	Negative	nd	UK_Context	Negative	Not available	Wild	Wild
SRR7276950_trimmed	None	UK_Context_169	10~	2017	Negative	Negative	human	UK_Context	Negative	Not available	Wild	Wild
SRR7277734_trimmed	None	UK_Context_170	23	2017	Negative	Negative	human	UK_Context	Negative	Not available	Wild	Wild
SRR7277792_trimmed	None	UK_Context_171	32~	2017	Negative	Negative	human	UK_Context	Negative	Not available	Wild	Wild
SRR7282612_trimmed	None	UK_Context_172	517~	2017	Negative	Negative	human	UK_Context	Negative	Not available	Wild	Wild
SRR7282618_trimmed	None	UK_Context_173	10~	2017	Negative	Negative	human	UK_Context	Negative	Not available	Wild	Wild
SRR7282627_trimmed	None	UK_Context_174	343~	2017	Negative	Negative	human	UK_Context	Negative	Not available	Wild	Wild
SRR7283740_trimmed	None	UK_Context_175	675	2016	Negative	Negative	human	UK_Context	Negative	Not available	Wild	Wild
SRR7285423_trimmed	None	UK_Context_176	33	2018	Negative	Negative	human	UK_Context	Negative	Not available	Wild	Wild
SRR7285426_trimmed	None	UK_Context_177	31~	2017	Negative	Negative	human	UK_Context	Negative	Not available	Wild	Wild
SRR7285438_trimmed	None	UK_Context_178	5343	2017	Negative	Negative	human	UK_Context	Negative	Not available	Wild	Wild
SRR7285516_trimmed	None	UK_Context_179	5343	2017	Negative	Negative	human	UK_Context	Negative	Not available	Wild	Wild
SRR7285563_trimmed	None	UK_Context_180	33~	2018	Negative	Negative	human	UK_Context	Negative	Not available	Wild	Wild
SRR7286448_trimmed	None	UK_Context_181	3~	2017	Negative	Negative	human	UK_Context	Negative	Not available	Wild	Wild
SRR7286470_trimmed	None	UK_Context_182	23	2016	Negative	Negative	human	UK_Context	Negative	Not available	Wild	Wild
SRR7286559_trimmed	None	UK_Context_183	442~	2017	Negative	Negative	human	UK_Context	Negative	Not available	Wild	Wild
SRR7286580_trimmed	None	UK_Context_184	8270	2017	Negative	Negative	human	UK_Context	Negative	Not available	Wild	Wild
SRR7290889_trimmed	None	UK_Context_185	300~	2017	Negative	Negative	human	UK_Context	Negative	Not available	Wild	Wild
SRR7291003_trimmed	None	UK_Context_186	59	2018	Negative	Negative	human	UK_Context	Negative	Not available	Wild	Wild
SRR7291026_trimmed	None	UK_Context_187	8328	2017	Negative	Negative	human	UK_Context	Negative	Not available	Wild	Wild
SRR7291583_trimmed	None	UK_Context_188	4305	2018	Negative	Negative	human	UK_Context	Negative	Not available	Wild	Wild
SRR7291594_trimmed	None	UK_Context_189	200	2017	Negative	Negative	human	UK_Context	Negative	Not available	Wild	Wild
SRR7291645_trimmed	None	UK_Context_190	300	2018	Negative	Negative	human	UK_Context	Negative	Not available	Wild	Wild
SRR7291651_trimmed	None	UK_Context_191	4748	2017	Negative	Negative	human	UK_Context	Negative	Not available	Wild	Wild
SRR7358038_trimmed	None	UK_Context_192	33~	2018	Negative	Negative	human	UK_Context	Negative	Not available	Wild	Wild
SRR7358113_trimmed	None	UK_Context_193	10	2017	Negative	Negative	human	UK_Context	Negative	Not available	Wild	Wild
SRR7367253_trimmed	None	UK_Context_194	8341	2016	Negative	Negative	human	UK_Context	Negative	Not available	Wild	Wild
SRR7367409_trimmed	None	UK_Context_195	675~	2017	Negative	Negative	human	UK_Context	Negative	Not available	Wild	Wild
SRR7367465_trimmed	None	UK_Context_196	6	2018	Negative	Negative	human	UK_Context	Negative	Not available	Wild	Wild
SRR7367556_trimmed	None	UK_Context_197	10~	2018	Negative	Negative	human	UK_Context	Negative	Not available	Wild	Wild
SRR7401625_trimmed	None	UK_Context_198	6	2018	Negative	Negative	human	UK_Context	Negative	Not available	Wild	Wild
SRR7401663_trimmed	None	UK_Context_199	10	2017	Negative	Negative	human	UK_Context	Negative	Not available	Wild	Wild
SRR7407921_trimmed	None	UK_Context_200	7953	2018	Negative	Negative	human	UK_Context	Negative	Not available	Wild	Wild
SRR7407927_trimmed	None	UK_Context_201	62	2018	Negative	Negative	human	UK_Context	Negative	Not available	Wild	Wild
SRR7417189_trimmed	None	UK_Context_202	675	2018	Negative	Negative	human	UK_Context	Negative	Not available	Wild	Wild
SRR7474039_trimmed	None	UK_Context_203	504~	2018	Negative	Negative	human	UK_Context	Negative	Not available	Wild	Wild
SRR7500897_trimmed	None	UK_Context_204	59~	nd	Negative	Negative	nd	UK_Context	Negative	Not available	Wild	Wild
SRR7500910_trimmed	None	UK_Context_205	405	nd	Negative	Negative	nd	UK_Context	Negative	Not available	Wild	Wild
SRR7500918_trimmed	None	UK_Context_206	59	nd	Negative	Negative	nd	UK_Context	Negative	Not available	Wild	Wild
SRR7500923_trimmed	None	UK_Context_207	12~	nd	Negative	Negative	nd	UK_Context	Negative	Not available	Wild	Wild
SRR7500964_trimmed	None	UK_Context_208	5669	nd	Negative	Negative	nd	UK_Context	Negative	Not available	Wild	Wild
SRR7500970_trimmed	None	UK_Context_209	405~	nd	Negative	Negative	nd	UK_Context	Negative	Not available	Wild	Wild
SRR7500988_trimmed	None	UK_Context_210	6265~	nd	Negative	Negative	nd	UK_Context	Negative	Not available	Wild	Wild
SRR7505775_trimmed	None	UK_Context_211	200	nd	Negative	Negative	nd	UK_Context	Negative	Not available	Wild	Wild
SRR7505780_trimmed	None	UK_Context_212	10	nd	Negative	Negative	nd	UK_Context	Negative	Not available	Wild	Wild
SRR7527619_trimmed	None	UK_Context_213	6~	nd	Negative	Negative	nd	UK_Context	Negative	Not available	Wild	Wild
SRR7588582_trimmed	None	UK_Context_214	11~	nd	Negative	Negative	nd	UK_Context	Negative	Not available	Wild	Wild
SRR7588705_trimmed	None	UK_Context_215	8422	nd	Negative	Negative	nd	UK_Context	Negative	Not available	Wild	Wild
SRR7826935_trimmed	None	UK_Context_216	655	nd	Negative	Negative	nd	UK_Context	Negative	Not available	Wild	Wild
SRR7833073_trimmed	None	UK_Context_217	504	nd	Negative	Negative	nd	UK_Context	Negative	Not available	Wild	Wild
SRR7834589_trimmed	None	UK_Context_218	33~	nd	Negative	Negative	nd	UK_Context	Negative	Not available	Wild	Wild
SRR7836304_trimmed	None	UK_Context_219	5292	nd	Negative	Negative	nd	UK_Context	Negative	Not available	Wild	Wild
